# Supplementary material for: A Nitrogen budget for Norway analysis of Nitrogen flows from societal and natural sources (1961–2020)
Source: PLoS One. 2025 Feb 13;20(2):e0313598. doi: 10.1371/journal.pone.0313598 (PMC11824958; doi:10.1371/journal.pone.0313598)
Supplement: S1 Table — (ODS) [file pone.0313598.s001.ods]

## Sheet: Sheet1
Script name	Functionality of the script
Atmosphere_N0xNH3.py	Calculates N contained in NOx and NH3
Csv.py	Manipulates .csv files
FAOFoodBalance_Combine.py	Combines FAO data sets (1961-2013) and (2010-2019)
Feed_ImportExport.py	Calculates N contained in imported and exported feed
Feed_Production.py	Calculates N contained in produced feed
Fischeries_Catch.py	Calculates N contained in products fisheries products caught in open ocean.
Fischeries_Total.py	Calculates N contained in aquaculture and captured fisheries products
Fisheries_Aquaculture.py	Calculates N contained in products from aquaculture
Food_Domestic.py	Calculates N contained in food that is domestically produced
Food_ImportExportProductionSupply.py	Calculates N contained in fodd that is imported and exported
Food_ProteinConsumption.py	Calculates N in food that is consumed domestically
Forestry_Products.py	Calculates N contained in forestry products
Fossil_Fuels.py	Calculates N contained in petroleum and coal
Manure_Animal.py	Calculates N contained in manure by groups of animals
Manure.py	Calculates N applied as manure and the retention and loss of the N
NonFood_Domestic.py	Calculates N contained in domestically produced non-food products, which include animal feed
NonFood_ImportExport.py	Calculates N contained imported and exported non-food products, which include animal feed
SynthetheticFertilizer.py	Calculates N contained in synthetic N fertilizer
Table.py	Manipulates tables and interfaces with NumPy
