# Supplementary material for: A Nitrogen budget for Norway analysis of Nitrogen flows from societal and natural sources (1961–2020)
Source: PLoS One. 2025 Feb 13;20(2):e0313598. doi: 10.1371/journal.pone.0313598 (PMC11824958; doi:10.1371/journal.pone.0313598)
Supplement: S2 Table — (CSV) [file pone.0313598.s002.csv]

Item Code (FAO)	Item	Original Item	Group	Protein [g/100g]	Nitrogen g/kg	NDB Ref
2511	Wheat and products	Wheat	PL	10.5	19.32	20130
2807	Rice and products	Rice, husked	PL	7.23	13.3032	20090
2513	Barley and products	Barley	PL	8.75	16.1	100256
2514	Maize and products	Maize	PL	6.2	11.408	100251
2515	Rye and products	Rye	PL	10.3	18.952	20062
2516	Oats	Oats	PL	13.2	24.288	100274
2517	Millet and products	Millet	PL	10.8	19.872	20647
2518	Sorghum and products	Sorghum	PL	10.6	19.504	20067
2520	Cereals, Other	Flour, cereals	PL	10.5	19.32	20130
2532	Cassava and products	Cassava	PL	1.36	2.5024	11134
2531	Potatoes and products	Potatoes	PL	2.05	3.772	11352
2533	Sweet potatoes	Sweet potatoes	PL	1.57	2.8888	11507
2535	Yams	Sweet potatoes	PL	1.57	2.8888	11507
2534	Roots, Other	Carrots and turnips	PL	0.94	1.7296	11124
2536	Sugar cane	Sugar	PL	0	0	19336
2537	Sugar beet	Sugar beet	PL	1.61	2.9624	11080
2541	Sugar non-centrifugal	Sugar	PL	0	0	19336
2542	Sugar (Raw Equivalent)	Sugar	PL	0	0	19336
2543	Sweeteners, Other		PL	5	9.2	Extrapolated
2745	Honey	Honey, natural	PL	0.3	0.552	19296
2546	Beans	Chick peas	PL	20.5	37.72	16056
2547	Peas	Peas, green	PL	5.42	9.9728	11304
2549	Pulses, Other and products	Bambara beans	PL	36.5	67.16	16108
2551	Nuts and products	Almonds, with shell	PL	21.2	39.008	12061
2555	Soyabeans	Soybeans	PL	36.5	67.16	16108
2552	Groundnuts	Peanuts, all types, raw	PL	25.8	47.472	16087
2557	Sunflower seed	Sunflower seed	PL	20.8	38.272	12036
2558	Rape and Mustardseed	Kapokseed in shell	PL	7.7	14.168	12023
2559	Cottonseed	Cottonseed	PL	20.8	38.272	12036
2560	Coconuts - Incl Copra	Copra	PL	22.44	34	Hennessy(1989)_Asian-AustralasianJournalofAnimalSciences
2561	Sesame seed	Sesame seed	PL	7.7	14.168	12023
2562	Palm kernels	Palm kernel cake (PKC)	PL	16	29.44	Azizi_(2021)_Animals
2563	Olives (including preserved)	Olives	PL	1.03	1.8952	1103679
2570	Oilcrops, Other	Peanuts, all types, raw	PL	25.8	47.472	16087
2571	Soyabean Oil	Oil, olive, virgin	PL	0	0	4063
2572	Groundnut Oil	Oil, olive, virgin	PL	0	0	4063
2573	Sunflowerseed Oil	Oil, olive, virgin	PL	0	0	4063
2574	Rape and Mustard Oil	Oil, olive, virgin	PL	0	0	4063
2575	Cottonseed Oil	Oil, olive, virgin	PL	0	0	4063
2576	Palmkernel Oil	Oil, olive, virgin	PL	0	0	4063
2577	Palm Oil	Oil, palm kernel	PL	0	0	4513
2578	Coconut Oil	Oil, coconut (copra)	PL	0	0	4047
2579	Sesameseed Oil	Oil, olive, virgin	PL	0	0	4063
2580	Olive Oil	Oil, olive, virgin	PL	0	0	4063
2581	Ricebran Oil	Oil, olive, virgin	PL	0	0	4063
2582	Maize Germ Oil	Oil, olive, virgin	PL	0	0	4063
2586	Oilcrops Oil, Other	Oil, olive, virgin	PL	0	0	4063
2601	Tomatoes and products	Tomatoes	PL	0.83	1.5272	100147
2602	Onions	Onions, shallots, green	PL	1.1	2.024	11282
2605	Vegetables, other	Cauliflowers and broccoli	PL	1.92	3.5328	11135
2611	Oranges, Mandarines	Tangerines, mandarins, clementines, satsumas	PL	0.81	1.4904	9218
2612	Lemons, Limes and products	Lemons and limes	PL	0.7	1.288	9159
2613	Grapefruit and products	Grapefruit (inc. pomelos)	PL	0.37	0.6808	9135
2614	Citrus, Other	Lemons and limes	PL	0.7	1.288	9159
2615	Bananas	Bananas	PL	0.74	1.3616	9040
2616	Plantains	Plantains and others	PL	1.25	2.3	9542
2617	Apples and products	Apples	PL	0.13	0.2392	9503
2618	Pineapples and products	Pineapples	PL	0.54	0.9936	9266
2619	Dates	Dates	PL	1.81	3.3304	9421
2620	Grapes and products (excl wine)	Grapes	PL	0.37	0.6808	9135
2625	Fruits, other	Mangoes, mangosteens, guavas	PL	0.82	1.5088	9176
2630	Coffee and products	Coffee, roasted	PL	12.2	22.448	14214
2633	Cocoa Beans and products	Cocoa, powder & cake	PL	18.1	33.304	Vesel(2007)_AnalyticaChimicaAct
2635	Tea (including mate)	Tea	PL	0	0	14191
2640	Pepper	Pepper (piper spp.)	PL	0.8	1.472	11981
2641	Pimento	Pepper (piper spp.)	PL	0.8	1.472	11981
2642	Cloves	Cloves	PL	5.97	10.9848	2011
2645	Spices, Other	Spices nes	PL	6.09	11.2056	2001
2655	Wine	Wine	PL	0.2	0.368	14536
2656	Beer	Beer of barley	PL	0.9	1.656	14251
2657	Beverages, Fermented	Beverages, non alcoholic	PL	0.5	0.92	14553
2658	Beverages, Alcoholic	Wine	PL	0.2	0.368	14536
2659	Alcohol, Non-Food	Pure alcohol	PL	0	0	Extrapolated
2731	Bovine Meat	Cattle	LA	21.2	39.008	23427
2732	Mutton & Goat Meat	Veal, ground, raw	LA	18.6	34.224	17142
2733	Pigmeat	Pork	LA	16.9	31.096	10219
2734	Poultry Meat	Chicken	LA	17.4	32.016	5332
2735	Meat, Other	Game meat, deer, raw	LA	23	42.32	17164
2736	Offals, Edible	Offals, liver chicken	LA	16.9	31.096	5027
2740	Butter, Ghee	Butter, cow milk	DE	0.85	1.564	1001
2743	Cream	Cream fresh	DE	3.13	5.7592	1049
2737	Fats, Animals, Raw	Fat, beef tallow	LA	0	0	4001
2781	Fish, Body Oil	Fish, Liver Oil	LA	0	0	4589
2782	Fish, Liver Oil	Fish, Liver Oil	LA	0	0	4589
2744	Eggs	Eggs, hen, in shell	DE	48	88.32	1133
2848	Milk - Excluding Butter	Milk, whole fresh cow	DE	3.27	6.0168	1077
2761	Freshwater Fish	Fish, trout, rainbow, farmed, raw	AA	19.9	36.616	15240
2762	Demersal Fish	Fish, halibut, Atlantic and Pacific, raw	AA	18.6	34.224	15036
2763	Pelagic Fish	Fish, salmon, Atlantic, farmed, raw	AA	20.4	37.536	15236
2764	Marine Fish, Other	Fish, cod, Atlantic, raw	AA	17.8	32.752	15015
2765	Crustaceans	Crustaceans, shrimp, raw	AA	20.1	36.984	15270
2766	Cephalopods	Mollusks, squid, mixed species, raw	AA	15.6	28.704	15175
2767	Molluscs, Other	Mollusks, mussel, blue, raw	AA	11.9	21.896	15164
2768	Meat, Aquatic Mammals	Whale, beluga, meat, raw (Alaska Native)	AA	26.5	48.76	35011
2769	Aquatic Animals, Others	Sea cucumber, yane (Alaska Native)	AA	13	23.92	35070
2775	Aquatic Plants	Seaweed, laver, raw	PL	5.81	10.6904	11446
2680	Infant food	Infant food	PL	4.14	7.6176	3685
2899	Miscellaneous	Infant food	AA	4.14	7.6176	3685
2666	Abaca	Cotton lint	FB	3	5.52	Zanine(2022)_Agriculture
2659	Alcohol, Non-Food	Alcohol, Non-Food	NF	0	0	Extrapolated
2600	Brans	Brans	NF	15.6	28.704	20077
2596	Copra Cake	Palmkernel Cake	NF	18	33.12	Ancut&Sonia(2020)_AppliedSciences
2661	Cotton lint	Cotton lint	NF	3	5.52	Zanine(2022)_Agriculture
2559	Cottonseed	Cottonseed Cake	NF	25	46	Ancut&Sonia(2020)_AppliedSciences
2594	Cottonseed Cake	Cottonseed Cake	NF	25	46	Ancut&Sonia(2020)_AppliedSciences
2591	Groundnut Cake	Groundnut Cake	NF	50	92	Ancut&Sonia(2020)_AppliedSciences
2667	Hard Fibres, Other	Cotton lint	FB	3	5.52	Zanine(2022)_Agriculture
2662	Jute	Cotton lint	FB	3	5.52	Zanine(2022)_Agriculture
2663	Jute-Like Fibres	Cotton lint	FB	3	5.52	Zanine(2022)_Agriculture
2598	Oilseed Cakes, Other	Rape and Mustard Cake	NF	35	64.4	Extrapolated
2562	Palm kernels	Palm kernels	NF	18	33.12	Ancut&Sonia(2020)_AppliedSciences
2595	Palmkernel Cake	Palm kernels	NF	18	33.12	Ancut&Sonia(2020)_AppliedSciences
2593	Rape and Mustard Cake	Rape Cake	NF	35	64.4	Ancut&Sonia(2020)_AppliedSciences
2558	Rape and Mustardseed	Rape Cake	NF	35	64.4	Ancut&Sonia(2020)_AppliedSciences
2672	Rubber	Rubber	FB	2	3.68	Zhong(2009)_JpolymerMaterials
2597	Sesameseed Cake	Sesameseed Cake	NF	35	64.4	Ancut&Sonia(2020)_AppliedSciences
2747	Silk	Silk	FB	100	184	Extrapolated
2665	Sisal	Cotton lint	FB	3	5.52	Zanine(2022)_Agriculture
2664	Soft-Fibres, Other	Cotton lint	FB	3	5.52	Zanine(2022)_Agriculture		f
2590	Soyabean Cake	Soyabean Cake	NF	44	80.96	Ancut&Sonia(2020)_AppliedSciences
2592	Sunflowerseed Cake	Sunflowerseed Cake	NF	20.8	38.272	12036
2671	Tobacco	Cotton lint	NF	3	5.52	Zanine(2022)_Agriculture
2746	Wool (Clean Eq.)	Wool	FB	100	184	Extrapolated
859	Hay for forage, from other crops n.e.c.	Timothy (Phleum pratense), hay	FO	8.008	14.73472	https://www.feedipedia.org/node/16888
651	Other forage products, n.e.c.	potato	NOFO	2.2248	4.093632	https://www.feedipedia.org/node/547
846	Gluten feed and meal	gluten feed and meal	NOFO	19.1611	35.256424	https://www.feedipedia.org/node/714
652	Vegetable products for feed n.e.c.	sugar beet	NOFO	1.404	2.58336	https://www.feedipedia.org/node/535
-1	Crops for green fodder and silage	sugar beet	NOFO	1.404	2.58336	https://www.feedipedia.org/node/535
-2	Annual rye-grass	rye forage	FO	2.5368	4.667712	https://www.feedipedia.org/node/385
-3	Green forage mixtures/grain crops	oat forage	FO	7.371	13.56264	https://www.feedipedia.org/node/500
-4	Forage rape, marrow-stem kal etc	rape forage	FO	2.3353	4.296952	https://www.feedipedia.org/node/15683
-5	Hay	Timothy (Phleum pratense), hay	FO	8.008	14.73472	https://www.feedipedia.org/node/16888
