# Supplementary material for: A Nitrogen budget for Norway analysis of Nitrogen flows from societal and natural sources (1961–2020)
Source: PLoS One. 2025 Feb 13;20(2):e0313598. doi: 10.1371/journal.pone.0313598 (PMC11824958; doi:10.1371/journal.pone.0313598)
Supplement: S1 Scripts — (ZIP) [file pone.0313598.s003.zip]

Archive with 18 entries (17 files):
- Scripts/
- Scripts/Food_ProteinConsumption.py
- Scripts/Fossil_Fuel.py
- Scripts/Fischeries_Total.py
- Scripts/Feed_Production.py
- Scripts/Feed_ImportExport.py
- Scripts/Atmosphere_NOxNH3.py
- Scripts/Fischeries_Catch.py
- Scripts/Fisheries_Aquaculture.py
- Scripts/Manure.py
- Scripts/Food_Domestic.py
- Scripts/Forestry_Products.py
- Scripts/Food_ImportExportProductionSupply.py
- Scripts/NonFood_Domestic.py
- Scripts/Manure_Animal.py
- Scripts/SyntheticFertilizer.py
- Scripts/NonFood_ImportExport.py
- Scripts/FAOFoodBalance_Combine.py
