# Supplementary material for: A Nitrogen budget for Norway analysis of Nitrogen flows from societal and natural sources (1961–2020)
Source: PLoS One. 2025 Feb 13;20(2):e0313598. doi: 10.1371/journal.pone.0313598 (PMC11824958; doi:10.1371/journal.pone.0313598)
Supplement: S1 Scripts — (ZIP) [file pone.0313598.s003.zip › Scripts/Fossil_Fuel.py]

"""
(c) 2024 by Martin F. Hohmann-Marriott		
"""

from Table_Module import Table_Cla
from Csv_Module import Csv_Cla

#pop_Csv = Csv_Cla("Population_Norway")

Coal_Csv = Csv_Cla("COAL_EIA_Reformatted")

#year range = 1980 - 2020#

#0              1              2                3              4         5         6
#year	        Pcoal	       Pcoke	        Icoal	       Icoke	 Ecoal	   Ecoke
     
X_Csv = Coal_Csv #Pseudonym
frozen_len=len(X_Csv.col_Lis)-1
Col_Lis = [0,1,2,3,4,5,6]  # columns to keep
for i_Int in range(len(X_Csv.col_Lis)):
    x=frozen_len-i_Int
    if not (x in Col_Lis):
        X_Csv.DeleteColAt(x)
        print("deleting column", x)
X_Csv.UpdateCol()
Coal_Csv = X_Csv

# extra columns #PTotal, #ETotal, #ITotal
for i_Str in ["P_","E_","I_"]:
    Coal_Csv.InsertEmptyColAfter(0)
    Coal_Csv.SetColTitle(1, i_Str+"Total")

# extra columns #PTotal, #ETotal, #ITotal
for i_Str in ["P_","E_","I_"]:
    Coal_Csv.InsertEmptyColAfter(0)
    Coal_Csv.SetColTitle(1, i_Str+"PetTotal")

# extra columns #PTotal, #ETotal, #ITotal
for i_Str in ["P_","E_","I_"]:
    Coal_Csv.InsertEmptyColAfter(0)
    Coal_Csv.SetColTitle(1, i_Str+"CoalTotal")

# Calculate everything in gram
# original units are: metric tonnes
Coal_Table = Table_Cla(Coal_Csv)
#                                        %      kg     t
Coal_Table._Nparr = Coal_Table._Nparr * (0.02) *1000 * 1000
# calculate the totals for coal
Coal_Titles = Coal_Table.colTitle_Lis

Coal_Table._Nparr[Coal_Titles.index("P_CoalTotal")] = (
    Coal_Table._Nparr[Coal_Titles.index("Pcoal")] +
    Coal_Table._Nparr[Coal_Titles.index("Pcoke")] 
    )
Coal_Table._Nparr[Coal_Titles.index("E_CoalTotal")] = (
    Coal_Table._Nparr[Coal_Titles.index("Ecoal")] 
    )
Coal_Table._Nparr[Coal_Titles.index("I_CoalTotal")] = (
    Coal_Table._Nparr[Coal_Titles.index("Icoal")] 
    )

All_Table = Coal_Table
All_Titles = All_Table.colTitle_Lis

Pet_Csv = Csv_Cla("OIL-EIA_Reformatted")

#year range = 1980 - 2020#

#0      1              2                3      
#year	Production	   Import	      Export
    
X_Csv = Pet_Csv #Pseudonym
frozen_len=len(X_Csv.col_Lis)-1
Col_Lis = [0,1,2,3]  # columns to keep
for i_Int in range(len(X_Csv.col_Lis)):
    x=frozen_len-i_Int
    if not (x in Col_Lis):
        X_Csv.DeleteColAt(x)
        print("deleting column", x)
X_Csv.UpdateCol()
Pet_Csv = X_Csv

# Calculate everything in gram
# original units are: Thousand Barrels PerDay
Pet_Table = Table_Cla(Pet_Csv)
#                                       %      thou   t/year  kg     t
Pet_Table._Nparr = Pet_Table._Nparr * (0.004) *1000 * 48.80 * 1000 * 1000
# calculate the totals for coal
Pet_Titles = Pet_Table.colTitle_Lis

All_Table._Nparr[All_Titles.index("P_PetTotal")] = Pet_Table._Nparr[Pet_Titles.index("Production")]
All_Table._Nparr[All_Titles.index("I_PetTotal")] = Pet_Table._Nparr[Pet_Titles.index("Import")]
All_Table._Nparr[All_Titles.index("E_PetTotal")] = Pet_Table._Nparr[Pet_Titles.index("Export")]

All_Table._Nparr[All_Titles.index("P_Total")] = (
    All_Table._Nparr[All_Titles.index("P_PetTotal")] +
    All_Table._Nparr[All_Titles.index("P_CoalTotal")]
    )

All_Table._Nparr[All_Titles.index("E_Total")] = (
    All_Table._Nparr[All_Titles.index("E_PetTotal")] +
    All_Table._Nparr[All_Titles.index("E_CoalTotal")]
    )

All_Table._Nparr[All_Titles.index("I_Total")] = (
    All_Table._Nparr[All_Titles.index("I_PetTotal")] +
    All_Table._Nparr[All_Titles.index("I_CoalTotal")]
    )

All_Table.To_Csv("Fossil_Fuel_ABC")
