# Supplementary material for: A Nitrogen budget for Norway analysis of Nitrogen flows from societal and natural sources (1961–2020)
Source: PLoS One. 2025 Feb 13;20(2):e0313598. doi: 10.1371/journal.pone.0313598 (PMC11824958; doi:10.1371/journal.pone.0313598)
Supplement: S1 Scripts — (ZIP) [file pone.0313598.s003.zip › Scripts/Fischeries_Total.py]

"""
(c) 2024 by Martin F. Hohmann-Marriott
"""

from Table_Module import Table_Cla
from Csv_Module import Csv_Cla

#pop_Csv = Csv_Cla("Population_Norway")

A_Csv = Csv_Cla("aqua_N")

# Keep columns
# abcdefghijklmnop  
# X       X         
# 0123456789012345
X_Csv = A_Csv #Pseudonym
frozen_len=len(X_Csv.col_Lis)-1
Col_Lis = [0,8]  # columns to keep
for i_Int in range(len(X_Csv.col_Lis)):
    x=frozen_len-i_Int
    if not (x in Col_Lis):
        X_Csv.DeleteColAt(x)
        print("deleting column", x)
X_Csv.UpdateCol()
A_Csv = X_Csv

C_Csv = Csv_Cla("catch_N")
# Keep columns
# abcdefghijklmnop  
#             X         
# 0123456789012345
X_Csv = C_Csv #Pseudonym
frozen_len=len(X_Csv.col_Lis)-1
Col_Lis = [12]  # columns to keep
for i_Int in range(len(X_Csv.col_Lis)):
    x=frozen_len-i_Int
    if not (x in Col_Lis):
        X_Csv.DeleteColAt(x)
        print("deleting column", x)
X_Csv.UpdateCol()
C_Csv = X_Csv

A_Csv.col_Lis[1][0]="total_A"
A_Csv.InsertEmptyColAfter(1)
A_Csv.col_Lis[2] = C_Csv.col_Lis[0]
A_Csv.col_Lis[2][0]="total_C"
A_Csv.UpdateCol()

A_Csv.InsertEmptyColAfter(2)
A_Csv.col_Lis[3][0]="total_A+C"
A_Csv.UpdateCol()

a_Table = Table_Cla(A_Csv)
#replace with old 
a_Table.colTitle_Lis = ["total_A", "total_C", "total_A+C"]
a_Table._Nparr[a_Table.colTitle_Lis.index("total_A+C")]= (
    a_Table._Nparr[a_Table.colTitle_Lis.index("total_A")] +
    a_Table._Nparr[a_Table.colTitle_Lis.index("total_C")]
    )
a_Table.To_Csv("Fisheries_Total")
