# Supplementary material for: A Nitrogen budget for Norway analysis of Nitrogen flows from societal and natural sources (1961–2020)
Source: PLoS One. 2025 Feb 13;20(2):e0313598. doi: 10.1371/journal.pone.0313598 (PMC11824958; doi:10.1371/journal.pone.0313598)
Supplement: S1 Scripts — (ZIP) [file pone.0313598.s003.zip › Scripts/Feed_Production.py]

"""
(c) 2024 by Martin F. Hohmann-Marriott		
"""

from Table_Module import Table_Cla
from Csv_Module import Csv_Cla

N_Csv = Csv_Cla("../ProteinNContent/ProteinNContent")

# ERASE columns that are not needed
# abcdefghijklmn op     0                         
# XX XXX                Item___Group___Nitrogen
# 01234567890123 45
     
X_Csv = N_Csv #Pseudonym
frozen_len=len(X_Csv.col_Lis)-1
Col_Lis = [0,1,3,4,5]  # columns to keep
for i_Int in range(len(X_Csv.col_Lis)):
    x=frozen_len-i_Int
    if not (x in Col_Lis):
        X_Csv.DeleteColAt(x)
        print("deleting column", x)
X_Csv.UpdateCol()
N_Csv = X_Csv

#Graph Food (A)

SSB_Csv = Csv_Cla("SSB_Production")
Csv_ColTitles = SSB_Csv.row_Lis[1]
SSB_Csv.DeleteRowAt(1)
SSB_Csv.InsertEmptyColAfter(0)
SSB_Csv.row_Lis[0][1] = "Total"
years = range(1961,2013+1)

SSB_Table = Table_Cla(SSB_Csv)
Title_L = SSB_Table.colTitle_Lis

for i in Title_L:
    for row_Lis in N_Csv.row_Lis:
        #print(i, row_Lis[0]) 
        if row_Lis[0] == i:
            print("found", i)        
            # unit is tonnes
            # unit is g/kg
            #                            t->kg
            factor = float(row_Lis[4]) * 1000
            print(row_Lis[1],"\n - factor", factor/1000000)
            SSB_Table._Nparr[Title_L.index(i)] = SSB_Table._Nparr[Title_L.index(i)] * factor

SSB_Table._Nparr[Title_L.index("Total")] = (
    SSB_Table._Nparr[Title_L.index("-1")] +
    SSB_Table._Nparr[Title_L.index("-2")] +
    SSB_Table._Nparr[Title_L.index("-3")] +
    SSB_Table._Nparr[Title_L.index("-4")] +
    SSB_Table._Nparr[Title_L.index("-5")]
    )
SSB_Table.colTitle_Lis =["Total"]
SSB_Table.colTitle_Lis.extend(Csv_ColTitles[1:])
SSB_Table.To_Csv("Feed_Production_AB")
