# Supplementary material for: A Nitrogen budget for Norway analysis of Nitrogen flows from societal and natural sources (1961–2020)
Source: PLoS One. 2025 Feb 13;20(2):e0313598. doi: 10.1371/journal.pone.0313598 (PMC11824958; doi:10.1371/journal.pone.0313598)
Supplement: S1 Scripts — (ZIP) [file pone.0313598.s003.zip › Scripts/Feed_ImportExport.py]

"""
(c) 2024 by Martin F. Hohmann-Marriott		
"""

from Table_Module import Table_Cla
from Csv_Module import Csv_Cla

#pop_Csv = Csv_Cla("Population_Norway")

N_Csv = Csv_Cla("../ProteinNContent/ProteinNContent")

# ERASE columns that are not needed
# abcdefghijklmn op     0                         
# XX XXX                Item___Group___Nitrogen
# 01234567890123 45
     
X_Csv = N_Csv #Pseudonym
frozen_len=len(X_Csv.col_Lis)-1
Col_Lis = [0,1,3,4,5]  # columns to keep
for i_Int in range(len(X_Csv.col_Lis)):
    x=frozen_len-i_Int
    if not (x in Col_Lis):
        X_Csv.DeleteColAt(x)
        print("deleting column", x)
X_Csv.UpdateCol()
N_Csv = X_Csv
#Graph Food (A)

FAO_Csv = Csv_Cla("FAO_TCL_ForageNonForrage")
#FAO_Csv = Csv_Cla("FAOSTAT_FBS_ALL_Before2010")


# ERASE columns that are not needed
# abcdefghijklmn op     0                       1           2     3     4
#      XXX X X          Element(Food/Import)___ItemCode___Item___Year___Value
# 01234567890123 45

X_Csv = FAO_Csv #Pseudonym
frozen_len=len(X_Csv.col_Lis)-1
Col_Lis = [5,6,7,9,11]  # columns to keep
for i_Int in range(len(X_Csv.col_Lis)):
    x=frozen_len-i_Int
    if not (x in Col_Lis):
        X_Csv.DeleteColAt(x)
        print("deleting column", x)
X_Csv.UpdateCol()
print(X_Csv.row_Lis[0])

# filling in missing 0
# converting to round 

Value_Col = X_Csv.row_Lis[0].index("Value")
for i_Int, i_Row in enumerate(X_Csv.row_Lis):
    if i_Row[Value_Col] == "":
        #print(i_Int,i_Row)
        X_Csv.row_Lis[i_Int][Value_Col] = "0"
        print("inserting 0 on line:", i_Int)
    if i_Int >1: # exclude header
        X_Csv.row_Lis[i_Int][Value_Col] = str(round(float(X_Csv.row_Lis[i_Int][Value_Col])))        
X_Csv.UpdateRow()   #
FAO_Csv = X_Csv

# (A) TABLE

years = range(2000,2020+1)
item_Lis = [
"Hay for forage. from other crops n.e.c.",
"Other forage products. n.e.c.",
"Gluten feed and meal",
"Vegetable products for feed n.e.c."
]
element=["Export Quantity","Import Quantity"]
CsvTitle_L = FAO_Csv.row_Lis[0]

NRow=[["year",
        "ex-Hay","ex-Other","ex-Gluten","ex-Vegetable",
        "im-Hay","im-Other","im-Gluten","im-Vegetable"
]]

for y in years:
    print ("year", y)
    y_L =[y]
    for e in element:    
        for i_Item in item_Lis:
            for i_Row in FAO_Csv.row_Lis:
                if  i_Row[CsvTitle_L.index("Year")] == str(y) and i_Row[CsvTitle_L.index("Element")] == e and i_Row[CsvTitle_L.index("Item")] == i_Item:
                    FAO_Item = i_Row[CsvTitle_L.index("Item Code (FAO)")]
                    for i_R in N_Csv.row_Lis:                   
                        N_FAO_Item = i_R[N_Csv.row_Lis[0].index("Item Code (FAO)")]   
                        if N_FAO_Item == FAO_Item:
                            N_factor = i_R[N_Csv.row_Lis[0].index("Nitrogen g/kg")]                        
                            N_Item = i_R[N_Csv.row_Lis[0].index("Item")]                        
                            #                                                                   kg  
                            value = float(i_Row[CsvTitle_L.index("Value")]) * float(N_factor) * 1000
                            print("   -- found", y, FAO_Item, N_factor, value, e) 
                            y_L.append(value)
    NRow.append(list(y_L))

FAO_Csv.row_Lis = NRow
FAO_Csv.UpdateRow()
FAO_Csv.InsertEmptyColAfter(0)
FAO_Csv.row_Lis[0][1]="Total_I"
FAO_Csv.UpdateRow()
FAO_Csv.InsertEmptyColAfter(0)
FAO_Csv.row_Lis[0][1]="Total_E"
FAO_Csv.UpdateRow()

FAO_Table = Table_Cla(FAO_Csv)
Title_Lis = FAO_Table.colTitle_Lis
FAO_Table._Nparr[Title_Lis.index("Total_E")] = (
    FAO_Table._Nparr[Title_Lis.index("ex-Hay")] +
    FAO_Table._Nparr[Title_Lis.index("ex-Other")] +
    FAO_Table._Nparr[Title_Lis.index("ex-Gluten")] +
    FAO_Table._Nparr[Title_Lis.index("ex-Vegetable")] 
    )
FAO_Table._Nparr[Title_Lis.index("Total_I")] = (
    FAO_Table._Nparr[Title_Lis.index("im-Hay")] +
    FAO_Table._Nparr[Title_Lis.index("im-Other")] +
    FAO_Table._Nparr[Title_Lis.index("im-Gluten")] +
    FAO_Table._Nparr[Title_Lis.index("im-Vegetable")] 
    )

FAO_Table.To_Csv("Feed_ImportExport_ACD")
