# Supplementary material for: A Nitrogen budget for Norway analysis of Nitrogen flows from societal and natural sources (1961–2020)
Source: PLoS One. 2025 Feb 13;20(2):e0313598. doi: 10.1371/journal.pone.0313598 (PMC11824958; doi:10.1371/journal.pone.0313598)
Supplement: S1 Scripts — (ZIP) [file pone.0313598.s003.zip › Scripts/Atmosphere_NOxNH3.py]

"""
(c) 2024 by Martin F. Hohmann-Marriott		
"""

NOx_Csv = Csv_Cla("NOx")

#year range = 1990 - 2021

#0              1              2                3              4         5                6        7            8        9
#year	Energy exploration	Industry	Energy generation	Heating	Land traffic	Air traffic	Agriculture	All Other	TOTAL
     
X_Csv = NOx_Csv #Pseudonym
frozen_len=len(X_Csv.col_Lis)-1
Col_Lis = [0,1,2,3,4,5,6,7,8,9]  # columns to keep
for i_Int in range(len(X_Csv.col_Lis)):
    x=frozen_len-i_Int
    if not (x in Col_Lis):
        X_Csv.DeleteColAt(x)
        print("deleting column", x)
X_Csv.UpdateCol()
NOx_Csv = X_Csv

# Calculate everything in gram
# original units are: metric tonnes
NOx_Table = Table_Cla(NOx_Csv)
#                                       kg     t     N/MolWeight
NOx_Table._Nparr = NOx_Table._Nparr * 1000 * 1000 * 0.82
NOx_Table.To_Csv("Atmosphere_NOxNH3_A")


NH3_Csv = Csv_Cla("NH3")

#year range = 1990 - 2021

#0              1              2                3              4         5                6        7            8        9
#year	Energy exploration	Industry	Energy generation	Heating	Land traffic	Air traffic	Agriculture	All Other	TOTAL
     
X_Csv = NH3_Csv #Pseudonym
frozen_len=len(X_Csv.col_Lis)-1
Col_Lis = [0,1,2,3,4,5,6,7,8,9]  # columns to keep
for i_Int in range(len(X_Csv.col_Lis)):
    x=frozen_len-i_Int
    if not (x in Col_Lis):
        X_Csv.DeleteColAt(x)
        print("deleting column", x)
X_Csv.UpdateCol()
NH3_Csv = X_Csv

# Calculate everything in gram
# original units are: metric tonnes
NH3_Table = Table_Cla(NH3_Csv)
#                                       kg     t     N/MolWeight
NH3_Table._Nparr = NH3_Table._Nparr * 1000 * 1000 * 0.44
NH3_Table.To_Csv("Atmosphere_NOxNH3_B")
