# Supplementary material for: A Nitrogen budget for Norway analysis of Nitrogen flows from societal and natural sources (1961–2020)
Source: PLoS One. 2025 Feb 13;20(2):e0313598. doi: 10.1371/journal.pone.0313598 (PMC11824958; doi:10.1371/journal.pone.0313598)
Supplement: S1 Scripts — (ZIP) [file pone.0313598.s003.zip › Scripts/Fischeries_Catch.py]

"""
(c) 2024 by Martin F. Hohmann-Marriott		
"""

from Table_Module import Table_Cla
from Csv_Module import Csv_Cla

#pop_Csv = Csv_Cla("Population_Norway")

N_Csv = Csv_Cla("../../ProteinNContent/ProteinNContent")

# ERASE columns that are not needed
# abcdefghijklmn op     0                         
# XX XXX                Item___Group___Nitrogen
# 01234567890123 45
     
X_Csv = N_Csv #Pseudonym
frozen_len=len(X_Csv.col_Lis)-1
Col_Lis = [0,1,3,4,5]  # columns to keep
for i_Int in range(len(X_Csv.col_Lis)):
    x=frozen_len-i_Int
    if not (x in Col_Lis):
        X_Csv.DeleteColAt(x)
        print("deleting column", x)
X_Csv.UpdateCol()
N_Csv = X_Csv
#Graph Food (A)


FAO_Csv = Csv_Cla("capture_quantity")
FAO_Title_Lis = list(FAO_Csv.row_Lis[1][1:])
FAO_Csv.DeleteRowAt(1)
#print(FAO_Csv.row_Lis[0:5])


# ERASE columns that are not needed
# abcdefghijklmnop  
# XXXXXXXXXXXX          
# 0123456789012345

X_Csv = FAO_Csv #Pseudonym
frozen_len=len(X_Csv.col_Lis)-1
Col_Lis = [0,1,2,3,4,5,6,7,8,9,10,11,12]  # columns to keep
for i_Int in range(len(X_Csv.col_Lis)):
    x=frozen_len-i_Int
    if not (x in Col_Lis):
        X_Csv.DeleteColAt(x)
        print("deleting column", x)
X_Csv.UpdateCol()
print(X_Csv.row_Lis[0])

# filling in missing 0
# converting to round 


a_Table = Table_Cla(FAO_Csv)

for i_item_Code in a_Table.colTitle_Lis[0:-1]: # leave last ("other") out
    for i_R in N_Csv.row_Lis:                   
        FAO_Item = i_R[N_Csv.row_Lis[0].index("Item Code (FAO)")]   
        #print(FAO_Item, i_item_Code)        
        if FAO_Item == i_item_Code:
            N_factor = i_R[N_Csv.row_Lis[0].index("Nitrogen g/kg")]
            a_Table._Nparr[a_Table.colTitle_Lis.index(i_item_Code)] = a_Table._Nparr[a_Table.colTitle_Lis.index(i_item_Code)] * float (N_factor)
            print("   -- found", i_item_Code, FAO_Item) 

# weight is in tones             t->kg  protein in g/kg
a_Table._Nparr = a_Table._Nparr * 1000 * 0.75

#replace with old 
a_Table.colTitle_Lis = FAO_Title_Lis
print(a_Table.colTitle_Lis)
# adding into total
for i_Str in ["Marine Fish NEI",
            "Cephalopods",
            "Molluscs excl. Cephalopods",
            "Aquatic Animals NEI",
            "Freshwater and Diadromous Fish"
    ]:
    a_Table._Nparr[a_Table.colTitle_Lis.index("Other")] = (
        a_Table._Nparr[a_Table.colTitle_Lis.index("Other")] +
        a_Table._Nparr[a_Table.colTitle_Lis.index(i_Str)]
    )


for i_Str in [  "Aquatic Animals NEI",
                "Aquatic Mammals",
                "Aquatic Plants",
                "Cephalopods",
                "Crustaceans",
                "Demersal Marine Fish",
                "Freshwater and Diadromous Fish",
                "Marine Fish NEI",
                "Molluscs excl. Cephalopods",
                "Pelagic Marine Fish",
    ]:
    a_Table._Nparr[a_Table.colTitle_Lis.index("Total")] = (
        a_Table._Nparr[a_Table.colTitle_Lis.index("Total")] +
        a_Table._Nparr[a_Table.colTitle_Lis.index(i_Str)]
    )

a_Table.To_Csv("Fischeries_Catch")
