# Supplementary material for: A Nitrogen budget for Norway analysis of Nitrogen flows from societal and natural sources (1961–2020)
Source: PLoS One. 2025 Feb 13;20(2):e0313598. doi: 10.1371/journal.pone.0313598 (PMC11824958; doi:10.1371/journal.pone.0313598)
Supplement: S1 Scripts — (ZIP) [file pone.0313598.s003.zip › Scripts/Manure.py]

"""
(c) 2024 by Martin F. Hohmann-Marriott		
"""

from Table_Module import Table_Cla
from Csv_Module import Csv_Cla


a_Csv = Csv_Cla("ManureData")

# erase columns that are not needed
# abcdefghijklmnop
#      *   * *      Element Year Value
# 0123456789012345
          
Col_Lis=[0,1,2,3,4,6,7,8,10,12,13]
Col_Lis.reverse()
for i_Col in Col_Lis:
    a_Csv.DeleteColAt(i_Col)

#a_Csv.DisplayColRow(range(0,3),range(0,3))

# filling in missing numbers
# converting to round 
for i_Int, i_Row in enumerate(a_Csv.row_Lis):
    if i_Row[2] == "":
        #print(i_Int,i_Row)
        a_Csv.row_Lis[i_Int][2] = "0"
        #print(i_Int,i_Row)
    if i_Int >1: # exclude header
        a_Csv.row_Lis[i_Int][2] = str(round(float(a_Csv.row_Lis[i_Int][2])))        
a_Csv.UpdateRow()   #

#a_Csv.DisplayColRow(range(0,3),range(2018,2030))


Years = range (1961,2021)

item_L = [
    "Amount excreted in manure (N content)",
    "Manure left on pasture (N content)",
    "Manure left on pasture that volatilises (N content)",
    "Manure left on pasture that leaches (N content)",
    "Manure applied to soils (N content)",
    "Manure applied to soils that volatilises (N content)",
    "Manure applied to soils that leaches (N content)"
    ]
Table_L = [[
    "Year",
    "Excreted",
    "Pasture",
    "PastureVolatile",
    "PastureLeach",
    "Applied",
    "AppliedVolatile",
    "AppliedLeach"]
]
for year_I in Years:
    Row_L = [year_I]    
    for i_item in item_L:
        sum_I = 0
        for i_Int, i_Row in enumerate(a_Csv.row_Lis):
            if i_Row[0] == i_item and i_Row[1] == str(year_I):
                sum_I=sum_I+int(i_Row[2])        
        Row_L.append(sum_I)
    Table_L.append(Row_L)

a_Csv.row_Lis = Table_L
a_Csv.UpdateRow()

# adding new Columns

#a_Csv.DisplayColRow([0,6,7],range(0,10))
a_Csv.InsertEmptyColAfter(7)
a_Csv.row_Lis[0][-1]="N Total" # = Pasture and Applied
a_Csv.UpdateRow()
a_Csv.InsertEmptyColAfter(8)
a_Csv.row_Lis[0][-1]="N Lost" # = Excreted - N Total 
a_Csv.UpdateRow()
a_Csv.InsertEmptyColAfter(9)
a_Csv.row_Lis[0][-1]="Volatile" # = PastureVolatile + AppliedVolatile 
a_Csv.UpdateRow()
a_Csv.InsertEmptyColAfter(10)
a_Csv.row_Lis[0][-1]="Leached" # = PastureLeach + AppliedLeach
a_Csv.UpdateRow()
a_Csv.InsertEmptyColAfter(11)
a_Csv.row_Lis[0][-1]="NTotalLost" # = N Lost + Volatile + Leached
a_Csv.UpdateRow()
a_Csv.InsertEmptyColAfter(12)
a_Csv.row_Lis[0][-1]="Retained" #  Excreted - NTotalLost
a_Csv.UpdateRow()
a_Csv.InsertEmptyColAfter(13)
a_Csv.row_Lis[0][-1]="%Retained" # NTotalLost / Excreted * 100
a_Csv.UpdateRow()


#a_Csv.SaveWithExtension("_")

#Convert from kg to g


#Calculate values to in figure 
a_Table = Table_Cla(a_Csv)

title_L=a_Table.colTitle_Lis

#Convert from kg to g
for i_item in title_L:
    a_Table._Nparr[title_L.index(i_item),:] = a_Table._Nparr[title_L.index(i_item),:] * 1000

a_Table._Nparr[title_L.index("N Total"),:] = (
    a_Table._Nparr[title_L.index("Pasture"),:] +
    a_Table._Nparr[title_L.index("Applied"),:] 
)

a_Table._Nparr[title_L.index("N Lost"),:] = (
    a_Table._Nparr[title_L.index("Excreted"),:] -
    a_Table._Nparr[title_L.index("N Total"),:] 
)

a_Table._Nparr[title_L.index("Volatile"),:] = (
    a_Table._Nparr[title_L.index("PastureVolatile"),:] +
    a_Table._Nparr[title_L.index("AppliedVolatile"),:] 
)

a_Table._Nparr[title_L.index("Leached"),:] = (
    a_Table._Nparr[title_L.index("PastureLeach"),:] +
    a_Table._Nparr[title_L.index("AppliedLeach"),:] 
)

a_Table._Nparr[title_L.index("NTotalLost"),:] = (
    a_Table._Nparr[title_L.index("N Lost"),:]+ 
    a_Table._Nparr[title_L.index("Leached"),:]+ 
    a_Table._Nparr[title_L.index("Volatile"),:]
) 

a_Table._Nparr[title_L.index("Retained"),:] = (
    a_Table._Nparr[title_L.index("Excreted"),:] -
    a_Table._Nparr[title_L.index("NTotalLost"),:] 
)


a_Table._Nparr[title_L.index("%Retained"),:] = (
 a_Table._Nparr[title_L.index("Retained"),:] /
 a_Table._Nparr[title_L.index("Excreted"),:] *100 
)

a_Table.DisplayColRow([0,12,13],range(0,10))
a_Table.To_Csv("Manure")
