# Supplementary material for: A Nitrogen budget for Norway analysis of Nitrogen flows from societal and natural sources (1961–2020)
Source: PLoS One. 2025 Feb 13;20(2):e0313598. doi: 10.1371/journal.pone.0313598 (PMC11824958; doi:10.1371/journal.pone.0313598)
Supplement: S1 Scripts — (ZIP) [file pone.0313598.s003.zip › Scripts/Food_Domestic.py]

"""
(c) 2024 by Martin F. Hohmann-Marriott		
"""

from Table_Module import Table_Cla
from Csv_Module import Csv_Cla

#pop_Csv = Csv_Cla("Population_Norway")

N_Csv = Csv_Cla("../../ProteinContentOfFoodItems/ProteinNContent")

# ERASE columns that are not needed
# abcdefghijklmn op     0                         
# XX XXX                Item___Group___Nitrogen
# 01234567890123 45
     
X_Csv = N_Csv #Pseudonym
frozen_len=len(X_Csv.col_Lis)-1
Col_Lis = [0,1,3,4,5]  # columns to keep
for i_Int in range(len(X_Csv.col_Lis)):
    x=frozen_len-i_Int
    if not (x in Col_Lis):
        X_Csv.DeleteColAt(x)
        print("deleting column", x)
X_Csv.UpdateCol()
N_Csv = X_Csv
#Graph Food (A)

FAO_Csv = Csv_Cla("../../FAO_FoodBalanceSheets_FBS/FAOStat_FBS_Combined")
#FAO_Csv = Csv_Cla("FAOSTAT_FBS_ALL_Before2010")

# ERASE columns that are not needed
# abcdefghijklmn op     0                       1           2     3     4
#      XXX X X          Element(Food/Import)___ItemCode___Item___Year___Value
# 01234567890123 45

X_Csv = FAO_Csv #Pseudonym
frozen_len=len(X_Csv.col_Lis)-1
Col_Lis = [5,6,7,9,11]  # columns to keep
for i_Int in range(len(X_Csv.col_Lis)):
    x=frozen_len-i_Int
    if not (x in Col_Lis):
        X_Csv.DeleteColAt(x)
        print("deleting column", x)
X_Csv.UpdateCol()
print(X_Csv.row_Lis[0])

# filling in missing 0
# converting to round 

Value_Col = X_Csv.row_Lis[0].index("Value")
for i_Int, i_Row in enumerate(X_Csv.row_Lis):
    if i_Row[Value_Col] == "":
        #print(i_Int,i_Row)
        X_Csv.row_Lis[i_Int][Value_Col] = "0"
        print("inserting 0 on line:", i_Int)
    if i_Int >1: # exclude header
        X_Csv.row_Lis[i_Int][Value_Col] = str(round(float(X_Csv.row_Lis[i_Int][Value_Col])))        
X_Csv.UpdateRow()   #
FAO_Csv = X_Csv


# (A) TABLE

years = range(1961,2020)
element=["Domestic supply quantity","Food","Feed","Seed","Losses","Processing","Other uses (non-food)","Tourist consumption","Residuals" ]

CsvTitle_L = FAO_Csv.row_Lis[0]

""" create
        LA DE AA PL
1960    x  x  x  x
1961    x  x  x  x
"""

NRow=[[ "year",
        "Domestic supply quantity","Food","Feed","Seed","Losses",
        "Processing","Other uses (non-food)","Tourist consumption","Residuals"
     ]]

for y in years:
    print ("year", y)
    y_L =[y]
    for e in element:    
        eSum = 0
        print("-element",e)
        for i_Row in FAO_Csv.row_Lis:
            if  i_Row[CsvTitle_L.index("Year")] == str(y) and i_Row[CsvTitle_L.index("Element")] == e:
                FAO_Item = i_Row[CsvTitle_L.index("Item Code (FAO)")]                      
                #print("FAO_Item, YEAR", FAO_Item, y)
                # fetch group from N file
                for i_R in N_Csv.row_Lis:                   
                    N_FAO_Item = i_R[N_Csv.row_Lis[0].index("Item Code (FAO)")]   
                    if N_FAO_Item == FAO_Item:
                        N_factor = i_R[N_Csv.row_Lis[0].index("Nitrogen g/kg")]                        
                        N_Item = i_R[N_Csv.row_Lis[0].index("Item")]                        
                        eSum = eSum + float(i_Row[CsvTitle_L.index("Value")]) * float(N_factor)
                        print("   -- found", y, FAO_Item, N_factor, eSum) 
        y_L.append(eSum)
    NRow.append(y_L)

FAO_Csv.row_Lis = NRow
FAO_Csv.UpdateRow()

for i_Str in ["Other_Total"]:
    FAO_Csv.InsertEmptyColAfter(0)
    FAO_Csv.SetColTitle(1, i_Str )

# unit is 1000 tonne
# * 1000 -> tonnes
# * 1000 -> kg
# end unit is g / kg
a_Table = Table_Cla(FAO_Csv)
a_Table._Nparr = a_Table._Nparr *1000 *1000 *1000 / 1000
# total of all 4 categories:

title_L=a_Table.colTitle_Lis
a_Table._Nparr[title_L.index("Other_Total"),:] = (
    a_Table._Nparr[title_L.index("Other uses (non-food)"),:] +
    a_Table._Nparr[title_L.index("Seed"),:] +
    a_Table._Nparr[title_L.index("Tourist consumption"),:] +
    a_Table._Nparr[title_L.index("Residuals"),:] 
    )
a_Table.To_Csv("Food_Domestic_A")


exit()
"""
# filling in missing numbers
# converting to round 
Value_Col = N_Csv.row_Lis[0].index("Value")
for i_Int, i_Row in enumerate(N_Csv.row_Lis):
    if i_Row[Value_Col] == "":
        #print(i_Int,i_Row)
        N_Csv.row_Lis[i_Int][Value_Col] = "0"
        #print(i_Int,i_Row)
    if i_Int >1: # exclude header
        N_Csv.row_Lis[i_Int][Value_Col] = str(round(float(N_Csv.row_Lis[i_Int][Value_Col])))        
N_Csv.UpdateRow()   #
"""


# Title of new headline
item_L = ["Food supply quantity (kg/capita/yr)"]
#         "Protein supply quantity (g/capita/day)"


# Protein content = FoodSupply / ProteinSupply


Table_L = [[
    "year",
    "Cattle. dairy",
    "Cattle. non-dairy",
    "Chickens. broilers",
    "Chickens. layers",
    "Sheep",
    "Goats",
    "Swine. breeding",
    "Swine. market",
    "Ducks",
    "Turkeys",
    "Horses"
]
]

Table=[]
for i in Table_L[0]:
    Table.append(i)

for year_I in Years:
    Row_L = [year_I]    
    for i_item in item_L:
        for i_Row in N_Csv.row_Lis[1:]:
            for i_Table in Table:
                #print(i_Row[0]," - ",i_Row[1]," - ",i_Row[2])
                if  i_Row[2] == str(year_I)\
                and i_Row[0] == i_item\
                and i_Row[1] == i_Table:
                    Row_L.append(i_Row[3])
    Table_L.append(Row_L)


N_Csv.row_Lis = Table_L
N_Csv.UpdateRow()
N_Csv.DisplayColRow([0,1,2],range(0,10))

# adding new Columns

AdditionalColumn_L = [
    "Cattle",
    "Poultry",
    "SheepGoats",
    "Swine",
]


#N_Csv.DisplayColRow([0,6,7],range(0,10))
for i in AdditionalColumn_L:
    N_Csv.InsertEmptyColAfter(len(N_Csv.col_Lis))
    N_Csv.row_Lis[0][-1] = i 
    N_Csv.UpdateRow()

#Calculate values to in figure 
a_Table = Table_Cla(N_Csv)

title_L=a_Table.colTitle_Lis

#Convert from kg to g 
for i_item in title_L:
    a_Table._Nparr[title_L.index(i_item),:] = a_Table._Nparr[title_L.index(i_item),:] * 1000

a_Table._Nparr[title_L.index("Cattle"),:] = (
    a_Table._Nparr[title_L.index("Cattle. dairy"),:] +
    a_Table._Nparr[title_L.index("Cattle. non-dairy"),:] 
)

a_Table._Nparr[title_L.index("SheepGoats"),:] = (
    a_Table._Nparr[title_L.index("Sheep"),:] +
    a_Table._Nparr[title_L.index("Goats"),:] 
)

a_Table._Nparr[title_L.index("Swine"),:] = (
    a_Table._Nparr[title_L.index("Swine. breeding"),:] +
    a_Table._Nparr[title_L.index("Swine. market"),:] 
)

a_Table._Nparr[title_L.index("Poultry"),:] = (
    a_Table._Nparr[title_L.index("Chickens. broilers"),:] +
    a_Table._Nparr[title_L.index("Chickens. layers"),:] +
    a_Table._Nparr[title_L.index("Ducks"),:] +
    a_Table._Nparr[title_L.index("Turkeys"),:] 
)

a_Table.DisplayColRow([0,1,11],range(0,10))
a_Table.To_Csv("ExcretionByAnimal")
