# Supplementary material for: A Nitrogen budget for Norway analysis of Nitrogen flows from societal and natural sources (1961–2020)
Source: PLoS One. 2025 Feb 13;20(2):e0313598. doi: 10.1371/journal.pone.0313598 (PMC11824958; doi:10.1371/journal.pone.0313598)
Supplement: S1 Scripts — (ZIP) [file pone.0313598.s003.zip › Scripts/Forestry_Products.py]

"""
(c) 2024 by Martin F. Hohmann-Marriott		
"""

from Table_Module import Table_Cla
from Csv_Module import Csv_Cla

Prod_Csv = Csv_Cla("FAOSTAT_FO_Production")

#year range = 1990 - 2021

#a  0 Domain Code	
#b  1 Domain	
#c  2 Area Code (M49)
#d  3 Area	
#e  4 Element Code	
#f  5 Element	
#g  6 Item Code	
#h  7 Item	
#i  8 Year Code	
#j  9 Year	
#k  10 Unit	
#l  11 Value	
#m  12 Flag	
#n  13 Flag Description
     
X_Csv = Prod_Csv #Pseudonym
frozen_len=len(X_Csv.col_Lis)-1
Col_Lis = [7,9,11]  # columns to keep
for i_Int in range(len(X_Csv.col_Lis)):
    x=frozen_len-i_Int
    if not (x in Col_Lis):
        X_Csv.DeleteColAt(x)
        print("deleting column", x)
X_Csv.UpdateCol()
Prod_Csv = X_Csv

title_Lis = Prod_Csv.row_Lis[0]

#fill in empty with 0
for i,r in enumerate(Prod_Csv.row_Lis):
    if r[title_Lis.index("Value")] == "":
        Prod_Csv.row_Lis[i][title_Lis.index("Value")] = 0
Prod_Csv.UpdateRow()

year_Lis = range(1961,2020+1)

item_Lis = [
    "Wood fuel. coniferous", 
    "Wood fuel. non-coniferous",
    "Industrial roundwood. coniferous",
    "Industrial roundwood. non-coniferous"
    ]

all_Lis = [["year"]]
all_Lis[0].extend(item_Lis)
for y in year_Lis:
    row_Lis=[y]
    for i in item_Lis:
        for r in Prod_Csv.row_Lis:    
            if r[title_Lis.index("Item")] == i and r[title_Lis.index("Year")] == str(y):
                value = r[title_Lis.index("Value")]
                row_Lis.append(value)
    all_Lis.append(row_Lis)

Prod_Csv.row_Lis = all_Lis
Prod_Csv.UpdateRow()
Prod_Csv.InsertEmptyColAfter(0)
Prod_Csv.row_Lis[0][1] = "Total"

# Calculate everything in gram
Prod_Table = Table_Cla(Prod_Csv)
# original values in m3 (water = 1 t) 
#                                       kg     t
Prod_Table._Nparr = Prod_Table._Nparr * 1000 * 1000
title_Lis = Prod_Table.colTitle_Lis

Prod_Table._Nparr[title_Lis.index("Wood fuel. coniferous")] = (
    Prod_Table._Nparr[title_Lis.index("Wood fuel. coniferous")] * 0.14 * 0.4)
Prod_Table._Nparr[title_Lis.index("Wood fuel. non-coniferous")] = (
    Prod_Table._Nparr[title_Lis.index("Wood fuel. non-coniferous")] * 0.17 * 0.5)

Prod_Table._Nparr[title_Lis.index("Industrial roundwood. coniferous")] = (
    Prod_Table._Nparr[title_Lis.index("Industrial roundwood. coniferous")] * 0.14 * 0.4)
Prod_Table._Nparr[title_Lis.index("Industrial roundwood. non-coniferous")] = (
    Prod_Table._Nparr[title_Lis.index("Industrial roundwood. non-coniferous")] * 0.17 * 0.5)

Prod_Table._Nparr[title_Lis.index("Total")] = (
    Prod_Table._Nparr[title_Lis.index("Wood fuel. coniferous")] +
    Prod_Table._Nparr[title_Lis.index("Wood fuel. non-coniferous")] +
    Prod_Table._Nparr[title_Lis.index("Industrial roundwood. coniferous")] +
    Prod_Table._Nparr[title_Lis.index("Industrial roundwood. non-coniferous")] )
Prod_Table.To_Csv("Forestry_Products_AB")


# ------------------------------------------------------------------------------------------------------------------------ Export

Im_Csv = Csv_Cla("FAOSTAT_FO_Export")

#year range = 1990 - 2021

#a  0 Domain Code	
#b  1 Domain	
#c  2 Area Code (M49)
#d  3 Area	
#e  4 Element Code	
#f  5 Element	
#g  6 Item Code	
#h  7 Item	
#i  8 Year Code	
#j  9 Year	
#k  10 Unit	
#l  11 Value	
#m  12 Flag	
#n  13 Flag Description
     
X_Csv = Im_Csv #Pseudonym
frozen_len=len(X_Csv.col_Lis)-1
Col_Lis = [7,9,11]  # columns to keep
for i_Int in range(len(X_Csv.col_Lis)):
    x=frozen_len-i_Int
    if not (x in Col_Lis):
        X_Csv.DeleteColAt(x)
        print("deleting column", x)
X_Csv.UpdateCol()
Im_Csv = X_Csv

title_Lis = Im_Csv.row_Lis[0]

#fill in empty with 0
for i,r in enumerate(Im_Csv.row_Lis):
    if r[title_Lis.index("Value")] == "":
        Im_Csv.row_Lis[i][title_Lis.index("Value")] = 0
Im_Csv.UpdateRow()

year_Lis = range(1961,2020+1)

item_Lis = [
"Industrial roundwood. coniferous",
"Industrial roundwood. non-coniferous",
"Wood fuel. coniferous",
"Wood fuel. non-coniferous",

#"Recovered paper",
#"Pulp from fibres other than wood",
#"Mechanical and semi-chemical wood pulp",
#"Chemical wood pulp. sulphite",
#"Chemical wood pulp. sulphite. unbleached",
#"Chemical wood pulp. sulphite. bleached",
#"Dissolving wood pulp",

"Veneer sheets",
"Plywood",
"Particle board",
"OSB",
"Hardboard",
"MDF/HDF",
"Other fibreboard",

"Wood pellets",
"Other agglomerates",
"Wood charcoal",

"Wood chips and particles",
"Wood residues",

"Sawnwood. coniferous",
"Sawnwood. non-coniferous all",

"Recovered post-consumer wood",
]

#26

all_Lis = [["year"]]
all_Lis[0].extend(item_Lis)
for y in year_Lis:
    row_Lis=[y]
    for i in item_Lis:
        for r in Im_Csv.row_Lis:    
            if r[title_Lis.index("Item")] == i and r[title_Lis.index("Year")] == str(y):
                value = r[title_Lis.index("Value")]
                row_Lis.append(value)
                print(y,i,r)
    all_Lis.append(row_Lis)

Im_Csv.row_Lis = all_Lis
Im_Csv.UpdateRow()
Im_Csv.InsertEmptyColAfter(0)
Im_Csv.row_Lis[0][1] = "TotalIndustrialRound"
Im_Csv.UpdateRow()
Im_Csv.InsertEmptyColAfter(0)
Im_Csv.row_Lis[0][1] = "TotalWoodFuel"
Im_Csv.UpdateRow()
Im_Csv.InsertEmptyColAfter(0)
Im_Csv.row_Lis[0][1] = "TotalPulp"
Im_Csv.UpdateRow()
Im_Csv.InsertEmptyColAfter(0)
Im_Csv.row_Lis[0][1] = "TotalBoard"
Im_Csv.UpdateRow()
Im_Csv.InsertEmptyColAfter(0)
Im_Csv.row_Lis[0][1] = "TotalPellet"
Im_Csv.UpdateRow()
Im_Csv.InsertEmptyColAfter(0)
Im_Csv.row_Lis[0][1] = "TotalChip"
Im_Csv.UpdateRow()
Im_Csv.InsertEmptyColAfter(0)
Im_Csv.row_Lis[0][1] = "TotalSawn"
Im_Csv.UpdateRow()
Im_Csv.InsertEmptyColAfter(0)
Im_Csv.row_Lis[0][1] = "TotalRecovered"
Im_Csv.UpdateRow()
Im_Csv.InsertEmptyColAfter(0)
Im_Csv.row_Lis[0][1] = "Total"
Im_Csv.UpdateRow()

Im_Table = Table_Cla(Im_Csv)
title_Lis = Im_Table.colTitle_Lis

# RoundWood (m3)
# original values in m3 (water = 1 t) 
#                                       kg     t

Im_Table._Nparr[title_Lis.index("Wood fuel. coniferous")] = (
    Im_Table._Nparr[title_Lis.index("Wood fuel. coniferous")] * 1000 * 1000 * 0.14 * 0.4)
Im_Table._Nparr[title_Lis.index("Wood fuel. non-coniferous")] = (
    Im_Table._Nparr[title_Lis.index("Wood fuel. non-coniferous")] * 1000 * 1000 * 0.17 * 0.5)

Im_Table._Nparr[title_Lis.index("Industrial roundwood. coniferous")] = (
    Im_Table._Nparr[title_Lis.index("Industrial roundwood. coniferous")] * 1000 * 1000 * 0.14 * 0.4)
Im_Table._Nparr[title_Lis.index("Industrial roundwood. non-coniferous")] = (
    Im_Table._Nparr[title_Lis.index("Industrial roundwood. non-coniferous")] * 1000 * 1000 * 0.17 * 0.5)

Im_Table._Nparr[title_Lis.index("TotalWoodFuel")] = (
    Im_Table._Nparr[title_Lis.index("Wood fuel. coniferous")] +
    Im_Table._Nparr[title_Lis.index("Wood fuel. non-coniferous")])

Im_Table._Nparr[title_Lis.index("TotalIndustrialRound")] = (
    Im_Table._Nparr[title_Lis.index("Industrial roundwood. coniferous")] +
    Im_Table._Nparr[title_Lis.index("Industrial roundwood. non-coniferous")] )


# Board (m3)
boardFactor = 1000 * 1000 * 0.17 * 0.4
board_Lis = [
    "Veneer sheets",
    "Plywood",
    "Particle board",
    "OSB",
    "Hardboard",
    "MDF/HDF",
    "Other fibreboard"
]
for i in board_Lis:
    Im_Table._Nparr[title_Lis.index(i)] = Im_Table._Nparr[title_Lis.index(i)] * boardFactor
    Im_Table._Nparr[title_Lis.index("TotalBoard")] = Im_Table._Nparr[title_Lis.index("TotalBoard")] + Im_Table._Nparr[title_Lis.index(i)]

# Pellets (tonnes) 
pelletFactor = 1000 * 1000 * 0.17 * 0.4 
pellet_Lis = [
    "Wood pellets",
    "Other agglomerates",
]
for i in pellet_Lis:
    Im_Table._Nparr[title_Lis.index(i)] = Im_Table._Nparr[title_Lis.index(i)] * pelletFactor
    Im_Table._Nparr[title_Lis.index("TotalPellet")] = Im_Table._Nparr[title_Lis.index("TotalPellet")] + Im_Table._Nparr[title_Lis.index(i)]

# Chips (m3)
chipFactor = 1000 * 1000 * 0.17 * 0.4
chip_Lis = [
"Wood chips and particles",
"Wood residues"
]
for i in chip_Lis:
    Im_Table._Nparr[title_Lis.index(i)] = Im_Table._Nparr[title_Lis.index(i)] * chipFactor
    Im_Table._Nparr[title_Lis.index("TotalChip")] = Im_Table._Nparr[title_Lis.index("TotalChip")] + Im_Table._Nparr[title_Lis.index(i)]

# Sawnwood (m3)
i = "Sawnwood. coniferous"
Im_Table._Nparr[title_Lis.index(i)] = Im_Table._Nparr[title_Lis.index(i)] * 1000 * 1000 * 0.14 * 0.4
i = "Sawnwood. non-coniferous all"
Im_Table._Nparr[title_Lis.index(i)] = Im_Table._Nparr[title_Lis.index(i)] * 1000 * 1000 * 0.17 * 0.5

Im_Table._Nparr[title_Lis.index("TotalSawn")] = (
    Im_Table._Nparr[title_Lis.index("Sawnwood. coniferous")] + 
    Im_Table._Nparr[title_Lis.index("Sawnwood. non-coniferous all")]
)

for i in ["Recovered post-consumer wood"]:
    print(Im_Table._Nparr[title_Lis.index(i)])
    Im_Table._Nparr[title_Lis.index(i)] = Im_Table._Nparr[title_Lis.index(i)] * 1000 * 1000 * 0.17 * 0.4
    Im_Table._Nparr[title_Lis.index("TotalRecovered")] = Im_Table._Nparr[title_Lis.index("TotalRecovered")] + Im_Table._Nparr[title_Lis.index(i)]

# Total
for i in item_Lis:
    Im_Table._Nparr[title_Lis.index("Total")] = (
    Im_Table._Nparr[title_Lis.index("Total")] +
    Im_Table._Nparr[title_Lis.index(i)]
    )

Im_Table.To_Csv("Forestry_Products_AC")


# ------------------------------------------------------------------------------------------------------------------------ IMPORT

Im_Csv = Csv_Cla("FAOSTAT_FO_Import")

#year range = 1990 - 2021

#a  0 Domain Code	
#b  1 Domain	
#c  2 Area Code (M49)
#d  3 Area	
#e  4 Element Code	
#f  5 Element	
#g  6 Item Code	
#h  7 Item	
#i  8 Year Code	
#j  9 Year	
#k  10 Unit	
#l  11 Value	
#m  12 Flag	
#n  13 Flag Description
     
X_Csv = Im_Csv #Pseudonym
frozen_len=len(X_Csv.col_Lis)-1
Col_Lis = [7,9,11]  # columns to keep
for i_Int in range(len(X_Csv.col_Lis)):
    x=frozen_len-i_Int
    if not (x in Col_Lis):
        X_Csv.DeleteColAt(x)
        print("deleting column", x)
X_Csv.UpdateCol()
Im_Csv = X_Csv

title_Lis = Im_Csv.row_Lis[0]

#fill in empty with 0
for i,r in enumerate(Im_Csv.row_Lis):
    if r[title_Lis.index("Value")] == "":
        Im_Csv.row_Lis[i][title_Lis.index("Value")] = 0
Im_Csv.UpdateRow()

year_Lis = range(1961,2020+1)

item_Lis = [
"Industrial roundwood. coniferous",
"Industrial roundwood. non-coniferous",
"Wood fuel. coniferous",
"Wood fuel. non-coniferous",

#"Recovered paper",
#"Pulp from fibres other than wood",
#"Mechanical and semi-chemical wood pulp",
#"Chemical wood pulp. sulphite",
#"Chemical wood pulp. sulphite. unbleached",
#"Chemical wood pulp. sulphite. bleached",
#"Dissolving wood pulp",

"Veneer sheets",
"Plywood",
"Particle board",
"OSB",
"Hardboard",
"MDF/HDF",
"Other fibreboard",

"Wood pellets",
"Other agglomerates",
"Wood charcoal",

"Wood chips and particles",
"Wood residues",

"Sawnwood. coniferous",
"Sawnwood. non-coniferous all",

"Recovered post-consumer wood",
]

#26

all_Lis = [["year"]]
all_Lis[0].extend(item_Lis)
for y in year_Lis:
    row_Lis=[y]
    for i in item_Lis:
        for r in Im_Csv.row_Lis:    
            if r[title_Lis.index("Item")] == i and r[title_Lis.index("Year")] == str(y):
                value = r[title_Lis.index("Value")]
                row_Lis.append(value)
    all_Lis.append(row_Lis)

Im_Csv.row_Lis = all_Lis
Im_Csv.UpdateRow()
Im_Csv.InsertEmptyColAfter(0)
Im_Csv.row_Lis[0][1] = "TotalIndustrialRound"
Im_Csv.UpdateRow()
Im_Csv.InsertEmptyColAfter(0)
Im_Csv.row_Lis[0][1] = "TotalWoodFuel"
Im_Csv.UpdateRow()
Im_Csv.InsertEmptyColAfter(0)
Im_Csv.row_Lis[0][1] = "TotalPulp"
Im_Csv.UpdateRow()
Im_Csv.InsertEmptyColAfter(0)
Im_Csv.row_Lis[0][1] = "TotalBoard"
Im_Csv.UpdateRow()
Im_Csv.InsertEmptyColAfter(0)
Im_Csv.row_Lis[0][1] = "TotalPellet"
Im_Csv.UpdateRow()
Im_Csv.InsertEmptyColAfter(0)
Im_Csv.row_Lis[0][1] = "TotalChip"
Im_Csv.UpdateRow()
Im_Csv.InsertEmptyColAfter(0)
Im_Csv.row_Lis[0][1] = "TotalSawn"
Im_Csv.UpdateRow()
Im_Csv.InsertEmptyColAfter(0)
Im_Csv.row_Lis[0][1] = "TotalRecovered"
Im_Csv.UpdateRow()
Im_Csv.InsertEmptyColAfter(0)
Im_Csv.row_Lis[0][1] = "Total"
Im_Csv.UpdateRow()

Im_Table = Table_Cla(Im_Csv)
title_Lis = Im_Table.colTitle_Lis

# RoundWood
# original values in m3 (water = 1 t) 
#                                       kg     t

Im_Table._Nparr[title_Lis.index("Wood fuel. coniferous")] = (
    Im_Table._Nparr[title_Lis.index("Wood fuel. coniferous")] * 1000 * 1000 * 0.14 * 0.4)
Im_Table._Nparr[title_Lis.index("Wood fuel. non-coniferous")] = (
    Im_Table._Nparr[title_Lis.index("Wood fuel. non-coniferous")] * 1000 * 1000 * 0.17 * 0.5)

Im_Table._Nparr[title_Lis.index("Industrial roundwood. coniferous")] = (
    Im_Table._Nparr[title_Lis.index("Industrial roundwood. coniferous")] * 1000 * 1000 * 0.14 * 0.4)
Im_Table._Nparr[title_Lis.index("Industrial roundwood. non-coniferous")] = (
    Im_Table._Nparr[title_Lis.index("Industrial roundwood. non-coniferous")] * 1000 * 1000 * 0.17 * 0.5)

Im_Table._Nparr[title_Lis.index("TotalWoodFuel")] = (
    Im_Table._Nparr[title_Lis.index("Wood fuel. coniferous")] +
    Im_Table._Nparr[title_Lis.index("Wood fuel. non-coniferous")])

Im_Table._Nparr[title_Lis.index("TotalIndustrialRound")] = (
    Im_Table._Nparr[title_Lis.index("Industrial roundwood. coniferous")] +
    Im_Table._Nparr[title_Lis.index("Industrial roundwood. non-coniferous")] )

# Board (m3)
boardFactor = 1000 * 1000 * 0.17 * 0.4
board_Lis = [
    "Veneer sheets",
    "Plywood",
    "Particle board",
    "OSB",
    "Hardboard",
    "MDF/HDF",
    "Other fibreboard"
]
for i in board_Lis:
    Im_Table._Nparr[title_Lis.index(i)] = Im_Table._Nparr[title_Lis.index(i)] * boardFactor
    Im_Table._Nparr[title_Lis.index("TotalBoard")] = Im_Table._Nparr[title_Lis.index("TotalBoard")] + Im_Table._Nparr[title_Lis.index(i)]

# Pellets (tonnes) 
pelletFactor = 1000 * 1000 * 0.17 * 0.4 
pellet_Lis = [
    "Wood pellets",
    "Other agglomerates",
]
for i in pellet_Lis:
    Im_Table._Nparr[title_Lis.index(i)] = Im_Table._Nparr[title_Lis.index(i)] * pelletFactor
    Im_Table._Nparr[title_Lis.index("TotalPellet")] = Im_Table._Nparr[title_Lis.index("TotalPellet")] + Im_Table._Nparr[title_Lis.index(i)]

# Chips (m3)
chipFactor = 1000 * 1000 * 0.17 * 0.4
chip_Lis = [
"Wood chips and particles",
"Wood residues"
]
for i in chip_Lis:
    Im_Table._Nparr[title_Lis.index(i)] = Im_Table._Nparr[title_Lis.index(i)] * chipFactor
    Im_Table._Nparr[title_Lis.index("TotalChip")] = Im_Table._Nparr[title_Lis.index("TotalChip")] + Im_Table._Nparr[title_Lis.index(i)]

# Sawnwood
i = "Sawnwood. coniferous"
Im_Table._Nparr[title_Lis.index(i)] = Im_Table._Nparr[title_Lis.index(i)] * 1000 * 1000 * 0.14 * 0.4
i = "Sawnwood. non-coniferous all"
Im_Table._Nparr[title_Lis.index(i)] = Im_Table._Nparr[title_Lis.index(i)] * 1000 * 1000 * 0.17 * 0.5

Im_Table._Nparr[title_Lis.index("TotalSawn")] = (
    Im_Table._Nparr[title_Lis.index("Sawnwood. coniferous")] + 
    Im_Table._Nparr[title_Lis.index("Sawnwood. non-coniferous all")]
)

for i in ["Recovered post-consumer wood"]:
    Im_Table._Nparr[title_Lis.index(i)] = Im_Table._Nparr[title_Lis.index(i)] * 1000 * 1000 * 0.17 * 0.4
    Im_Table._Nparr[title_Lis.index("TotalRecovered")] = Im_Table._Nparr[title_Lis.index("TotalRecovered")] + Im_Table._Nparr[title_Lis.index(i)]

# Total
for i in item_Lis:
    Im_Table._Nparr[title_Lis.index("Total")] = (
    Im_Table._Nparr[title_Lis.index("Total")] +
    Im_Table._Nparr[title_Lis.index(i)]
    )

Im_Table.To_Csv("Forestry_Products_AD")
