# Supplementary material for: A Nitrogen budget for Norway analysis of Nitrogen flows from societal and natural sources (1961–2020)
Source: PLoS One. 2025 Feb 13;20(2):e0313598. doi: 10.1371/journal.pone.0313598 (PMC11824958; doi:10.1371/journal.pone.0313598)
Supplement: S1 Scripts — (ZIP) [file pone.0313598.s003.zip › Scripts/Manure_Animal.py]

"""
(c) 2024 by Martin F. Hohmann-Marriott		
"""

from Table_Module import Table_Cla
from Csv_Module import Csv_Cla

a_Csv = Csv_Cla("ManureData")

# erase columns that are not needed
# abcdefghijklmnop  0       1           2    3
#      * + * *      Element Animal/Item Year Value
# 0123456789012345
          
Col_Lis=[0,1,2,3,4, 6, 8, 10, 12,13]
Col_Lis.reverse()
for i_Col in Col_Lis:
    a_Csv.DeleteColAt(i_Col)

#a_Csv.DisplayColRow(range(0,3),range(0,3))

# filling in missing numbers
# converting to round 
Value_Col = a_Csv.row_Lis[0].index("Value")
for i_Int, i_Row in enumerate(a_Csv.row_Lis):
    if i_Row[Value_Col] == "":
        #print(i_Int,i_Row)
        a_Csv.row_Lis[i_Int][Value_Col] = "0"
        #print(i_Int,i_Row)
    if i_Int >1: # exclude header
        a_Csv.row_Lis[i_Int][Value_Col] = str(round(float(a_Csv.row_Lis[i_Int][Value_Col])))        
a_Csv.UpdateRow()   #

#print (a_Csv.row_Lis[0])
#print (a_Csv.row_Lis[1])
#exit()

Years = range (1961,2021)

# Title of new headline
item_L = ["Amount excreted in manure (N content)"]

Table_L = [[
    "year",
    "Cattle. dairy",
    "Cattle. non-dairy",
    "Chickens. broilers",
    "Chickens. layers",
    "Sheep",
    "Goats",
    "Swine. breeding",
    "Swine. market",
    "Ducks",
    "Turkeys",
    "Horses"
]
]

Table=[]
for i in Table_L[0]:
    Table.append(i)

for year_I in Years:
    Row_L = [year_I]    
    for i_item in item_L:
        for i_Row in a_Csv.row_Lis[1:]:
            for i_Table in Table:
                #print(i_Row[0]," - ",i_Row[1]," - ",i_Row[2])
                if  i_Row[2] == str(year_I)\
                and i_Row[0] == i_item\
                and i_Row[1] == i_Table:
                    Row_L.append(i_Row[3])
    Table_L.append(Row_L)


a_Csv.row_Lis = Table_L
a_Csv.UpdateRow()
a_Csv.DisplayColRow([0,1,2],range(0,10))

# adding new Columns

AdditionalColumn_L = [
    "Cattle",
    "Poultry",
    "SheepGoats",
    "Swine",
]


#a_Csv.DisplayColRow([0,6,7],range(0,10))
for i in AdditionalColumn_L:
    a_Csv.InsertEmptyColAfter(len(a_Csv.col_Lis))
    a_Csv.row_Lis[0][-1] = i 
    a_Csv.UpdateRow()

#Calculate values to in figure 
a_Table = Table_Cla(a_Csv)

title_L=a_Table.colTitle_Lis

#Convert from kg to g 
for i_item in title_L:
    a_Table._Nparr[title_L.index(i_item),:] = a_Table._Nparr[title_L.index(i_item),:] * 1000

a_Table._Nparr[title_L.index("Cattle"),:] = (
    a_Table._Nparr[title_L.index("Cattle. dairy"),:] +
    a_Table._Nparr[title_L.index("Cattle. non-dairy"),:] 
)

a_Table._Nparr[title_L.index("SheepGoats"),:] = (
    a_Table._Nparr[title_L.index("Sheep"),:] +
    a_Table._Nparr[title_L.index("Goats"),:] 
)

a_Table._Nparr[title_L.index("Swine"),:] = (
    a_Table._Nparr[title_L.index("Swine. breeding"),:] +
    a_Table._Nparr[title_L.index("Swine. market"),:] 
)

a_Table._Nparr[title_L.index("Poultry"),:] = (
    a_Table._Nparr[title_L.index("Chickens. broilers"),:] +
    a_Table._Nparr[title_L.index("Chickens. layers"),:] +
    a_Table._Nparr[title_L.index("Ducks"),:] +
    a_Table._Nparr[title_L.index("Turkeys"),:] 
)

a_Table.DisplayColRow([0,1,11],range(0,10))
a_Table.To_Csv("Manure_Animal")
