# Supplementary material for: A Nitrogen budget for Norway analysis of Nitrogen flows from societal and natural sources (1961–2020)
Source: PLoS One. 2025 Feb 13;20(2):e0313598. doi: 10.1371/journal.pone.0313598 (PMC11824958; doi:10.1371/journal.pone.0313598)
Supplement: S1 Scripts — (ZIP) [file pone.0313598.s003.zip › Scripts/SyntheticFertilizer.py]

"""
(c) 2024 by Martin F. Hohmann-Marriott		
"""

from Table_Module import Table_Cla
from Csv_Module import Csv_Cla

a_Csv = Csv_Cla("FAO_RFN_NFertilizer_ProductionImportExport")

# erase columns that are not needed
# abcdefghijklmnop
#      *   * *      Production Year Value
# 0123456789012345

# delete columns that are not needed
          
Col_Lis=[0,1,2,3,4,6,7,8,10,12,13]
Col_Lis.reverse()

for i_Col in Col_Lis:
    a_Csv.DeleteColAt(i_Col)

a_Csv.DisplayColRow(range(0,3),range(0,3))

# filling in missing numbers
# converting to round 
for i_Int, i_Row in enumerate(a_Csv.row_Lis):
    if i_Row[2] == "":
        print(i_Int,i_Row)
        a_Csv.row_Lis[i_Int][2] = "0"
    if i_Int >1: # exclude header
        a_Csv.row_Lis[i_Int][2] = str(round(float(a_Csv.row_Lis[i_Int][2])))        

# Desired Format
# Year Production Import Export

year_Lis = range (1961,2021)

element_Lis =["Production","Import Quantity","Export Quantity","Agricultural Use"]

title_Lis = a_Csv.row_Lis[0]

# Production columns Production Year
Nrow_Lis =[["year"]]
Nrow_Lis[0].extend(element_Lis)
for y in year_Lis:
    for e in element_Lis:
        row_L = [str(y)]
        for i_Row in a_Csv.row_Lis:
            if i_Row[title_Lis.index("Element")]\
            and str(y) == i_Row[title_Lis.index("Year")]:
                row_L.append(i_Row[title_Lis.index("Value")])
    Nrow_Lis.append(row_L)    

a_Csv.row_Lis = Nrow_Lis
a_Csv.UpdateRow()

a_Table = Table_Cla(a_Csv)

# Units tonnes ->g
# conversion factor
a_Table._Nparr = a_Table._Nparr *1000 *1000

a_Table.To_Csv("SyntheticFertilizer_A")
