# Supplementary material for: A Nitrogen budget for Norway analysis of Nitrogen flows from societal and natural sources (1961–2020)
Source: PLoS One. 2025 Feb 13;20(2):e0313598. doi: 10.1371/journal.pone.0313598 (PMC11824958; doi:10.1371/journal.pone.0313598)
Supplement: S1 Scripts — (ZIP) [file pone.0313598.s003.zip › Scripts/NonFood_ImportExport.py]

"""
(c) 2024 by Martin F. Hohmann-Marriott		
"""

from Table_Module import Table_Cla
from Csv_Module import Csv_Cla

#pop_Csv = Csv_Cla("Population_Norway")

N_Csv = Csv_Cla("../../ProteinNContent/ProteinNContent")

# ERASE columns that are not needed
# abcdefghijklmn op     0                         
# XX XXX                Item___Group___Nitrogen
# 01234567890123 45
     
X_Csv = N_Csv #Pseudonym
frozen_len=len(X_Csv.col_Lis)-1
Col_Lis = [0,1,3,4,5]  # columns to keep
for i_Int in range(len(X_Csv.col_Lis)):
    x=frozen_len-i_Int
    if not (x in Col_Lis):
        X_Csv.DeleteColAt(x)
        print("deleting column", x)
X_Csv.UpdateCol()
N_Csv = X_Csv
#Graph Food (A)

FAO_Csv = Csv_Cla("../FAO_CB_NonFood")
#FAO_Csv = Csv_Cla("FAOSTAT_FBS_ALL_Before2010")


# ERASE columns that are not needed
# abcdefghijklmn op     0                       1           2     3     4
#      XXX X X          Element(Food/Import)___ItemCode___Item___Year___Value
# 01234567890123 45

X_Csv = FAO_Csv #Pseudonym
frozen_len=len(X_Csv.col_Lis)-1
Col_Lis = [5,6,7,9,11]  # columns to keep
for i_Int in range(len(X_Csv.col_Lis)):
    x=frozen_len-i_Int
    if not (x in Col_Lis):
        X_Csv.DeleteColAt(x)
        print("deleting column", x)
X_Csv.UpdateCol()
print(X_Csv.row_Lis[0])

# filling in missing 0
# converting to round 

Value_Col = X_Csv.row_Lis[0].index("Value")
for i_Int, i_Row in enumerate(X_Csv.row_Lis):
    if i_Row[Value_Col] == "":
        #print(i_Int,i_Row)
        X_Csv.row_Lis[i_Int][Value_Col] = "0"
        print("inserting 0 on line:", i_Int)
    if i_Int >1: # exclude header
        X_Csv.row_Lis[i_Int][Value_Col] = str(round(float(X_Csv.row_Lis[i_Int][Value_Col])))        
X_Csv.UpdateRow()   #
FAO_Csv = X_Csv


# (A) TABLE


years = range(1961,2013+1)
group = ["FB","NF"]
element=["Production","Export Quantity","Import Quantity","Domestic supply quantity"]
CsvTitle_L = FAO_Csv.row_Lis[0]

""" create
        FB NF
1960    x  x  x  x
1961    x  x  x  x
"""

NRow=[["year",
        "pr-FB","pr-NF",
        "ex-FB","ex-NF",
        "im-FB","im-NF",
        "do-FB","do-NF"]]

for y in years:
    print ("year", y)
    y_L =[y]
    for e in element:    
        for g in group:
            gSum = 0
            print("-group",g)
            for i_Row in FAO_Csv.row_Lis:
                if  i_Row[CsvTitle_L.index("Year")] == str(y) and i_Row[CsvTitle_L.index("Element")] == e:
                    FAO_Item = i_Row[CsvTitle_L.index("Item Code (FAO)")]                      
                    #print("FAO_Item, YEAR", FAO_Item, y)
                    # fetch group from N file
                    for i_R in N_Csv.row_Lis:                   
                        N_group    = i_R[N_Csv.row_Lis[0].index("Group")]
                        N_FAO_Item = i_R[N_Csv.row_Lis[0].index("Item Code (FAO)")]   
                        if N_group == g and N_FAO_Item == FAO_Item:
                            N_factor = i_R[N_Csv.row_Lis[0].index("Nitrogen g/kg")]                        
                            N_Item = i_R[N_Csv.row_Lis[0].index("Item")]                        
                            gSum = gSum + float(i_Row[CsvTitle_L.index("Value")]) * float(N_factor)
                            print("   -- found", y, FAO_Item, N_factor, gSum) 
            y_L.append(gSum)
    NRow.append(y_L)
FAO_Csv.row_Lis = NRow
FAO_Csv.UpdateRow()

# all pr-Total, im-Total, ex_Total 
for i_Str in ["pr-","ex-","im-","do-"]:
    FAO_Csv.InsertEmptyColAfter(0)
    FAO_Csv.SetColTitle(1, i_Str+"Total")

a_Table = Table_Cla(FAO_Csv)
# unit is tonnes 
# * 1000 -> kg
# N content is g / kg
a_Table._Nparr = a_Table._Nparr * 1000
# N-factor is g / kg -> g is output

for i_Str in ["pr-","ex-","im-","do-"]:
    title_L=a_Table.colTitle_Lis
    a_Table._Nparr[title_L.index(i_Str+"Total"),:] = (
        a_Table._Nparr[title_L.index(i_Str+"FB"),:] +
        a_Table._Nparr[title_L.index(i_Str+"NF"),:]
    )

a_Table.To_Csv("NonFood_ImportExport_ABCD")
