# Supplementary material for: A Nitrogen budget for Norway analysis of Nitrogen flows from societal and natural sources (1961–2020)
Source: PLoS One. 2025 Feb 13;20(2):e0313598. doi: 10.1371/journal.pone.0313598 (PMC11824958; doi:10.1371/journal.pone.0313598)
Supplement: S1 Scripts — (ZIP) [file pone.0313598.s003.zip › Scripts/FAOFoodBalance_Combine.py]

"""
(c) 2024 by Martin F. Hohmann-Marriott		
"""

from Table_Module import Table_Cla
from Csv_Module import Csv_Cla

"""
"FAOSTAT_FBS_ALL_Before2010" 1961-2013
"FAOSTAT_FBS_ALL_After2010"  2010-2019
"""

old_Csv = Csv_Cla("FAOSTAT_FBS_ALL_Before2010")
old_Csv.DeleteRowAt(0)
new_Csv = Csv_Cla("FAOSTAT_FBS_ALL_After2010")

row_L = list(new_Csv.row_Lis)

a=1
for i in old_Csv.row_Lis:
    a=a+1
    print("lines:",a) 
    if int(i[9]) < 2010:
        row_L.insert(1,i)     

new_Csv.row_Lis = row_L
new_Csv.UpdateRow()
new_Csv.fileName_Str = "FAOStat_FBS"
new_Csv.SaveWithExtension("FAOFoodBalance_Combine") 
