# Supplementary material for: A Nitrogen budget for Norway analysis of Nitrogen flows from societal and natural sources (1961–2020)
Source: PLoS One. 2025 Feb 13;20(2):e0313598. doi: 10.1371/journal.pone.0313598 (PMC11824958; doi:10.1371/journal.pone.0313598)
Supplement: S1 Data — This files details calculations that provide data displayed in Fig 13. (ODS) [file pone.0313598.s004.ods]

## Sheet: _ALL_
tab	number	source				target			value
im	1	import	atmospheric		->	at. deposition			50.69E+09
im	2	import	commodity		->	forestry products			191.00E+09
im	3	import	commodity		->	food			109.49E+09
im	4	import	commodity		->	fisheries	aquaculture		124.00E+09
im	5	import	commodity		->	non-food			16.62E+09
im	6	import	commodity		->	feed			14.91E+06
im	7	import	commodity		->	fossil fuel	petroleum		12.94E+09
im	8	import	commodity		->	fossil fuel	coal		14.91E+06
ff	-1					fossil fuel	production		650.00E+09
ff	1	fossil fuel	petrolium		->	people			133.19E+09
ff	2	fossil fuel	petrolium		->	export	commodity		242.54E+09
ff	3	fossil fuel	coal		->	people			15.67E+06
	4	fossil fuel	coal		->	export	commodity		2.25E+06
fo	1	food			->	export	commodity		114.76E+09
fo	2	food	food		->	people			57.55E+09
fo	3	food	feed		->	livestock			80.25E+09
fo	4	food	other		->	people			37.57E+09
fi	-1	capture			->	fisheries			63.41E+09
fi	1	fisheries			->	food			68.63E+09
fi	2	fisheries			->	export	commodity		112.70E+09
fi	3	fisheries			->	export	dissolved		40.90E+09
fe	1	feed			->	export	commodity		703.97E+06
fe	2	feed			->	agriculture	livestock	metabolims	3.44E+09
nf	1	non-food	feed		->	export	commodity		12.68E+09
nf	2	non-food	feed		->	livestock	metabolism		35.12E+09
nf	3	non-food	other		->	people			555.16E+06
fr	1	forage			->	export	commodity		723.45E+06
fr	2	forage			->	livestock	metabolism		34.91E+09
pe	1	people	traffic		->	export	atmosphere		76.64E+09
pe	2	people	energy exploration and industry		->	export	atmosphere		50.97E+09
pe	3	people	heating		->	export	atmosphere		1.29E+09
pe	4	people	power plant		->	export	atmosphere		1.89E+09
pe	5	people	other		->	export	atmosphere		148.10E+06
pe	6	people	waste		->	export	atmosphere		28.30E+09
pe	7	people	metabolism		->	export	atmosphere		333.00E+06
pe	8	people	metabolism		->	sewage			27.94E+09
li	1	agriculture	livestock		->	people	food		28.54E+09
li	1	agriculture	livestock		->	export	commodity		314.09E+06
li	3	agriculture	livestock	metabolism	->	export	manure		112.35E+09
at	1	at. deposition			->	non-agriculture & non-forestry			36.95E+09
at	2	at. deposition			->	foresty			17.78E+09
at	3	at. deposition			->	agriculture			7.36E+09
bi	1	biol N fixation			->	non-agriculture & non-forestry			45.94E+09
bi	2	biol N fixation			->	foresty			25.64E+09
bi	3	biol N fixation			->	agriculture			10.85E+09
ro	1	rock weathering			->	non-agriculture & non-forestry			36.95E+09
ro	2	rock weathering			->	foresty			17.78E+09
ro	3	rock weathering			->	agriculture			3.96E+09
se	1	sewage			->	export	atmosphere		6.21E+09
se	2	sewage			->	export	dissolved		19.44E+09
se	3	sewage	sludge		->	agriculture			2.30E+09
sy	1	synth N f.			->	agriculture			102.39E+09
sy	2	synth N f.			->	export	commodity		554.19E+09
ma	1	agriculture	manure		->	agriculture	cropland		48.22E+09
ma	2	agriculture	manure		->	agriculture	pasture		49.27E+09
ma	3	agriculture	manure		->	export	atmosphere		19.50E+09
ma	4	agriculture	manure		->	export	dissolved		29.25E+09
fy	1	forestry	industr. logs		->	people			437.49E+09
fy	2	forestry	industr. logs		->	export	commodity		202.40E+09
fy	3	forestry	other		->	people			106.74E+09
fy	3	forestry	other		->	export	commodity		176.84E+09
ag	1	agriculture			->	atmosphere			6.44E+09
ag	2	agriculture	cropland	crops	->	food			80.09E+09
ag	3	agriculture	cropland	crops	->	non-food			31.67E+09
ag	4	agriculture	pasture	forrage	->	agriculture	livestock	metabolism	31.46E+09
no	-1	atmospheric biological and rock weathering			->	Non-forestry, Non agricultural land			92.83E+09

## Sheet: ag
ag	1.00E+00	agriculture			->	atmosphere			6.44E+09
ag	2.00E+00	agriculture	cropland	crops	->	food	0.00E+00		80.09E+09
ag	3.00E+00	agriculture	cropland	crops	->	non-food			31.67E+09
ag	4.00E+00	agriculture	pasture	forrage	->	agriculture	livestock	metabolism	31.46E+09
prefix	number	Cat 1	Cat 2	Cat 3		target			value		Comment	year	data	item
								unit	value
	1.00E+00	agriculture			->	atmosphere		g N year-1	6.44E+09		Only NOx is emitted form agriculture, NH3 is emitted from manure	2018	SBB_NoxNH3	NOx agriculture
	2.00E+00	agriculture	cropland	crops		food	0	g N year-1	80.09E+09			2018	FAO_Food	Domestic Plant
	3.00E+00	agriculture	cropland	crops		non-food		g N year-1	31.67E+09			2013	FAO_NonFood	Production
	4.00E+00	agriculture	pasture	forage		forage		g N year-1	31.46E+09			2018	SSB_Forage	Production
	Table: Total N input from atmospheric deposition, biological nitrogen fixation, and rock weathering
		item		value	unit
		atmospheric deposition		7.36E+09	g N year-1
		biological fixation		10.85E+09	g N year-1
		rock weathering		3.96E+09	g N year-1
		SUM		22.17E+09	g N year-1

## Sheet: at
at	1	at. deposition			->	non-agriculture & non-forestry			36.95E+09
at	2	at. deposition			->	foresty			17.78E+09		SUM
at	3	at. deposition			->	agriculture			7.36E+09		6.21E+10
prefix	number	Cat 1	Cat 2	Cat 3		target			value [g year-1]		comment
								unit
	1	non-agriculture & non-forestry				atmospheric deposition		g ha-1 year-1	1.47E+03	0.31	assuming mostly boreal
						area of non agriculture & non forest		%	65.25E+00		9% is unproductiove
						area of Norway		km2	385.21E+03
						area of Norway		ha	38.52E+06
						N		g year-1	36.95E+09
	2	foresty				atmospheric deposition		g ha-1 year-1	1.47E+03		assuming all boreal
						area of non agriculture & non forest		%	31.40E+00
						area of Norway		km2	385.21E+03
						area of Norway		ha	38.52E+06
						N		g year-1	17.78E+09
	2	agriculture				atmospheric deposition		g ha-1 year-1	5.70E+03		assuming all temperate
						area of non agriculture & non forest		%	3.35E+00
						area of Norway		km2	385.21E+03
						area of Norway		ha	38.52E+06
								g year-1	7.36E+09

## Sheet: bi
bi	1	biol N fixation	0	0	->	non-agriculture & non-forestry	0	0	45.94E+09		Sum
bi	2	biol N fixation	0	0	->	foresty	0	0	25.64E+09
bi	3	biol N fixation	0	0	->	agriculture	0	0	10.85E+09		8.24E+10
prefix	number	Cat 1	Cat 2	Cat 3		target			value [g year-1]		comment
								unit
	1	non-agriculture & non-forestry				atmospheric deposition		g ha-1 year-1	2.12E+03	1.12	assuming mostly boreal
						area of non agriculture & non forest		%	56.25E+00		9% is unproductiove
						area of Norway		km2	385.21E+03
						area of Norway		ha	38.52E+06
						N		g year-1	45.94E+09
	2	foresty				atmospheric deposition		g ha-1 year-1	2.12E+03		assuming all boreal
						area of non agriculture & non forest		%	31.40E+00
						area of Norway		km2	385.21E+03
						area of Norway		ha	38.52E+06
						N		g year-1	25.64E+09
	2	agriculture				atmospheric deposition		g ha-1 year-1	8.41E+03		assuming all temperate
						area of non agriculture & non forest		%	3.35E+00
						area of Norway		km2	385.21E+03
						area of Norway		ha	38.52E+06
								g year-1	10.85E+09

## Sheet: fe
fe	1.00E+00	feed	0.00E+00	0.00E+00	->	export	commodity	0.00E+00	703.97E+06
fe	2.00E+00	feed	0.00E+00	0.00E+00	->	agriculture	livestock	metabolims	3.44E+09
prefix	number	Cat 1	Cat 2	Cat 3		target			value		Comment
								unit	value
	-1	feed			->	export	commodity	g year-1	703.97E+06
	1	feed			->	agriculture	livestock	g year-1	3.44E+09

## Sheet: ff
ff	1	fossil fuel	petrolium	0.00E+00	->	people	0.00E+00	0.00E+00	133.19E+09
ff	2	fossil fuel	petrolium	0.00E+00	->	export	commodity	0.00E+00	242.54E+09
ff	3	fossil fuel	coal	0.00E+00	->	people	0.00E+00	0.00E+00	15.67E+06
ff	4	fossil fuel	coal	0.00E+00	->	export	commodity	0.00E+00	2.25E+06
prefix	number	Cat 1	Cat 2	Cat 3		target			value		Comment
								unit	value
	1	fossil fuel	petrolium			people		g year-1	133.19E+09
						import			12.94E+09
						export			242.54E+09
						production			362.78E+09
	2	fossil fuel	petrolium			export	commodity	g year-1	242.54E+09
	3	fossil fuel	coal			people		g year-1	15.67E+06
						import			14.91E+06
						export			2.25E+06
						production			3.01E+06
	4	fossil fuel	coal			export	commodity	g year-1	2.25E+06

## Sheet: fi
fi	-1.00E+00	capture			->	fisheries			63.41E+09
fi	1.00E+00	fisheries			->	food			68.63E+09
fi	2.00E+00	fisheries			->	export	commodity		112.70E+09
fi	3.00E+00	fisheries			->	export	dissolved		40.90E+09
prefix	number	Cat 1	Cat 2	Cat 3		target			value		Comment	year	data	item
								unit	value
	-1	capture	0.00E+00			fisheries		g year-1	63.41E+09			2018	FAO_Fisheries	capture – production
	1	fisheries	0.00E+00		->	food	0.00E+00	g year-1	68.63E+09			2018	FAO_Food	Export – fisheries animals
	2	fisheries				export	commodity	g year-1	63.90E+09		calculated: export – import
							export		112.70E+09			2018	FAO_Food	Export – fisheries animals
							import		48.80E+09			2018	FAO_Food	Export – fisheries animals
	3	fisheries				export	dissolved	g year-1	81.84E+09		calculated: from literature [Aas 2021] / 34% calculated N retention
Cross validation							aquaculture	g year-1	40.90E+09		calculated: from literature [Aas 2021] / 34% calculated N retention
							aquaculture	g year-1	37.19E+09			2018	FAO_Fisheries	aquaculture
							total	g year-1	132.16E+09			2018	FAO_FOOD	Production – fisheries animals

## Sheet: fo
fo	1.00E+00	food	0.00E+00	0.00E+00	->	export	commodity	0.00E+00	114.76E+09
fo	2.00E+00	food	food	0.00E+00	->	people	0.00E+00	0.00E+00	57.55E+09
fo	3.00E+00	food	feed	0.00E+00	->	livestock	0.00E+00	0.00E+00	80.25E+09
fo	4.00E+00	food	other	0.00E+00	->	people	0.00E+00	0.00E+00	37.57E+09
prefix	number	Cat 1	Cat 2	Cat 3		target			value		Comment
								unit	value
	1.00E+00	food				export	commodity	g year-1	114.76E+09		export
	2	food	food			people		g year-1	57.55E+09		domestic supply
	3	food	feed			livestock	0.00E+00	g year-1	80.25E+09		feed
	4	food	other			agriculture		g year-1	37.57E+09		Other + processing

## Sheet: fr
fr	1.00E+00	forage	0.00E+00	0.00E+00	->	export	commodity	0.00E+00	723.45E+06
fr	2.00E+00	forage	0.00E+00	0.00E+00	->	livestock	metabolism	0.00E+00	34.91E+09
prefix	number	Cat 1	Cat 2	Cat 3		target			value		Comment
								unit	value
	1	forage			->	export	commodity	g year-1	723.45E+06		forage export
	2	forage			->	livestock	metabolism	g year-1	34.91E+09		calculated domestic use (do = production + import – export)
						production		g year-1	31.46E+09		forage production
						import		g year-1	4.17E+09		forage import

## Sheet: fy
fy	1.00E+00	forestry	industr. logs		->	people			437.49E+09
fy	2.00E+00	forestry	industr. logs		->	export	commodity		202.40E+09
fy	3.00E+00	forestry	other		->	people			106.74E+09
fy	3.00E+00	forestry	other		->	export	commodity		176.84E+09
prefix	number	Cat 1	Cat 2	Cat 3		target			value		Comment	year	dataset	item
								unit	value
	1.00E+00	forestry	industr. logs		->	people		g year-1	437.49E+09
	2.00E+00	forestry	industr. logs		->	export	commodity	g year-1	202.40E+09
	3.00E+00	forestry	other		->	people		g year-1	106.74E+09
	3.00E+00	forestry	other		->	export	commodity	g year-1	176.84E+09
						total	production	g year-1	738.50E+09			2018	SSB_Forestry
							import	g year-1	184.97E+09			2018	FAO_Forestry
							export	g year-1	379.24E+09			2018	FAO_Forestry
							domestic	g year-1	544.23E+09			2018	calculated: production + import – export
						roundwood	production	g year-1	614.30E+09			2018	SSB_Forestry
							import	g year-1	25.59E+09			2018	FAO_Forestry
							export	g year-1	202.40E+09			2018	FAO_Forestry
							domestic	g year-1	437.49E+09			2018	calculated: production + import – export
						other	production	g year-1	124.20E+09			2018	calculated: total – roundwood
							import	g year-1	159.37E+09			2018	calculated: total – roundwood
							export	g year-1	176.84E+09			2018	calculated: total – roundwood
							domestic	g year-1	106.74E+09			2018	calculated: production + import – export
			Table: Total N input from atmospheric deposition, biological nitrogen fixation, and rock weathering
				item		value	unit
				atmospheric deposition		17.78E+09	g N year-1
				biological fixation		25.64E+09	g N year-1
				rock weathering		17.78E+09	g N year-1
				SUM		61.20E+09	g N year-1

[truncated: 9 more sheets: im, li, ma, nf, no, pe, ro, se, sy]
